# Supplementary material for: trans-Diaqua­bis­[5-carb­oxy-2-(3-pyrid­yl)-1H-imidazole-4-carboxyl­ato-κ2 N 3,O 4]cobalt(II)
Source: Acta Crystallogr Sect E Struct Rep Online. 2011 Aug 2;67(Pt 9):m1186. doi: 10.1107/S1600536811029618 (PMC3200953; doi:10.1107/S1600536811029618)
Supplement: Supplementary file 1 [file e-67-m1186-sup1.cif]

##############################################################################
#                                                                            #
# This CIF contains the data in a paper accepted for publication in          #
# Acta Crystallographica Section E. It conforms to the requirements of       #
# Notes for Authors for Acta Crystallographica Section E, and has been       #
# peer reviewed under the auspices of the IUCr Commission on Journals.       #
#                                                                            #
# Full details of the Crystallographic Information File format               #
# are given in the paper "The Crystallographic Information File (CIF):       #
# a New Standard Archive File for Crystallography" by S. R. Hall, F. H.      #
# Allen and I. D. Brown [Acta Cryst. (1991), A47, 655-685].                  #
#                                                                            #
# The current version of the core CIF dictionary is obtainable from          #
# ftp://ftp.iucr.org/pub/cif_core.dic.                                       #
#                                                                            #
# Software is freely available for graphical display of the structure(s)     #
# in this CIF. For information consult the CIF software page                 #
# http://www.iucr.org/resources/cif/software.                                #
#                                                                            #
# This file may be used for bona fide research purposes within the           #
# scientific community so long as proper attribution is given to the journal # 
# article from which it was obtained.                                        #
#                                                                            #
##############################################################################
data_I
_audit_creation_method     SHELXL-97
_chemical_name_systematic
;
<i>trans</i>-Diaquabis[5-carboxy-2-(3-pyridyl)-1<i>H</i>-imidazole-4-
carboxylato-\k^2^<i>N</i>^3^,<i>O</i>^4^]cobalt(II)
;
_chemical_name_common     ?
_chemical_formula_moiety     'C20 H16 Co N6 O10'
_chemical_formula_sum     'C20 H16 Co N6 O10'
_chemical_formula_iupac     '[Co (C10 H6 N3 O4)2 (H2 O)2]'
_chemical_formula_weight     559.32
_chemical_melting_point     ?
_symmetry_cell_setting     triclinic
_symmetry_space_group_name_H-M     'P -1'
_symmetry_space_group_name_Hall     '-P 1'
loop_
    _symmetry_equiv_pos_as_xyz
    'x, y, z'
    '-x, -y, -z'
_cell_length_a     7.0240(9)
_cell_length_b     8.8770(12)
_cell_length_c     9.3240(12)
_cell_angle_alpha     81.598(2)
_cell_angle_beta     83.290(2)
_cell_angle_gamma     67.755(2)
_cell_volume     531.12(12)
_cell_formula_units_Z     1
_cell_measurement_reflns_used     860
_cell_measurement_theta_min     2.21
_cell_measurement_theta_max     24.88
_cell_measurement_temperature     298(2)
_exptl_crystal_description     block
_exptl_crystal_colour     brown
_exptl_crystal_size_max     0.32
_exptl_crystal_size_mid     0.28
_exptl_crystal_size_min     0.26
_exptl_crystal_density_diffrn     1.749
_exptl_crystal_density_meas     ?
_exptl_crystal_density_method     'not measured'
_exptl_crystal_F_000     285
_exptl_absorpt_coefficient_mu     0.884
_exptl_absorpt_correction_type     multi-scan
_exptl_absorpt_process_details     '(SADABS; Bruker, 2005)'
_exptl_absorpt_correction_T_min     0.7652
_exptl_absorpt_correction_T_max     0.8028
_exptl_special_details
;
;
_diffrn_ambient_temperature     298(2)
_diffrn_radiation_type     MoK\a
_diffrn_radiation_wavelength     0.71073
_diffrn_radiation_source     'fine-focus sealed tube'
_diffrn_radiation_monochromator     graphite
_diffrn_measurement_device_type     'Bruker SMART APEXII CCD area-detector'
_diffrn_measurement_method     'phi and omega scans'
_diffrn_detector_area_resol_mean     ?
_diffrn_reflns_number     2936
_diffrn_reflns_av_R_equivalents     0.0174
_diffrn_reflns_av_sigmaI/netI     0.0435
_diffrn_reflns_theta_min     2.21
_diffrn_reflns_theta_max     25.99
_diffrn_reflns_theta_full     25.99
_diffrn_measured_fraction_theta_max     0.983
_diffrn_measured_fraction_theta_full     0.983
_diffrn_reflns_limit_h_min     -8
_diffrn_reflns_limit_h_max     8
_diffrn_reflns_limit_k_min     -10
_diffrn_reflns_limit_k_max     6
_diffrn_reflns_limit_l_min     -10
_diffrn_reflns_limit_l_max     11
_diffrn_standards_number     ?
_diffrn_standards_interval_count     ?
_diffrn_standards_interval_time     ?
_diffrn_standards_decay_%     ?
_refine_special_details
;
 Refinement of F^2^ against ALL reflections.  The weighted R-factor wR and
 goodness of fit S are based on F^2^, conventional R-factors R are based
 on F, with F set to zero for negative F^2^. The threshold expression of
 F^2^ > 2sigma(F^2^) is used only for calculating R-factors(gt) etc. and is
 not relevant to the choice of reflections for refinement.  R-factors based
 on F^2^ are statistically about twice as large as those based on F, and R-
 factors based on ALL data will be even larger.
;
_reflns_number_total     2052
_reflns_number_gt     1589
_reflns_threshold_expression     I>2sigma(I)
_refine_ls_structure_factor_coef     Fsqd
_refine_ls_matrix_type     full
_refine_ls_R_factor_all     0.0607
_refine_ls_R_factor_gt     0.0436
_refine_ls_wR_factor_gt     0.0930
_refine_ls_wR_factor_ref     0.1044
_refine_ls_goodness_of_fit_ref     1.057
_refine_ls_restrained_S_all     1.057
_refine_ls_number_reflns     2052
_refine_ls_number_parameters     170
_refine_ls_number_restraints     0
_refine_ls_hydrogen_treatment     constr
_refine_ls_weighting_scheme     calc
_refine_ls_weighting_details
         'calc w=1/[\s^2^(Fo^2^)+(0.0385P)^2^+0.3865P] where P=(Fo^2^+2Fc^2^)/3'
_atom_sites_solution_hydrogens     geom
_atom_sites_solution_primary     direct
_atom_sites_solution_secondary     difmap
_refine_ls_shift/su_max     0.000
_refine_ls_shift/su_mean     0.000
_refine_diff_density_max     0.301
_refine_diff_density_min     -0.330
_refine_ls_extinction_method     none
_refine_ls_extinction_coef     ?
loop_
    _atom_type_symbol
    _atom_type_description
    _atom_type_scat_dispersion_real
    _atom_type_scat_dispersion_imag
    _atom_type_scat_source
    'C' 'C' 0.0033 0.0016
                         'International Tables Vol C Tables 4.2.6.8 and 6.1.1.4'
    'H' 'H' 0.0000 0.0000
                         'International Tables Vol C Tables 4.2.6.8 and 6.1.1.4'
    'N' 'N' 0.0061 0.0033
                         'International Tables Vol C Tables 4.2.6.8 and 6.1.1.4'
    'O' 'O' 0.0106 0.0060
                         'International Tables Vol C Tables 4.2.6.8 and 6.1.1.4'
    'Co' 'Co' 0.3494 0.9721
                         'International Tables Vol C Tables 4.2.6.8 and 6.1.1.4'
_computing_data_collection     '<i>APEX2</i> (Bruker, 2005)'
_computing_cell_refinement     '<i>SAINT</i> (Bruker, 2005)'
_computing_data_reduction     '<i>SAINT</i> (Bruker, 2005)'
_computing_structure_solution     '<i>SHELXTL</i> (Sheldrick, 2008)'
_computing_structure_refinement     '<i>SHELXTL</i> (Sheldrick, 2008)'
_computing_molecular_graphics     '<i>SHELXTL</i> (Sheldrick, 2008)'
_computing_publication_material     'SHELXTL (Sheldrick, 2008)'
loop_
    _atom_site_type_symbol
    _atom_site_label
    _atom_site_fract_x
    _atom_site_fract_y
    _atom_site_fract_z
    _atom_site_U_iso_or_equiv
    _atom_site_adp_type
    _atom_site_calc_flag
    _atom_site_refinement_flags
    _atom_site_occupancy
    _atom_site_symmetry_multiplicity
    _atom_site_disorder_assembly
    _atom_site_disorder_group
    Co Co1 1.0000 0.0000 0.5000 0.0352(2) Uani d S 1 2 . .
    O O3 0.5734(4) 0.6730(3) 0.6242(2) 0.0470(6) Uani d . 1 1 . .
    H H3 0.6370 0.6154 0.5601 0.071 Uiso calc R 1 1 . .
    N N2 0.6548(4) 0.2945(3) 0.8556(2) 0.0313(6) Uani d . 1 1 . .
    H H2 0.5996 0.3198 0.9404 0.038 Uiso calc R 1 1 . .
    O O1 0.9299(4) 0.2412(3) 0.4017(2) 0.0432(6) Uani d . 1 1 . .
    N N1 0.8176(4) 0.1439(3) 0.6778(2) 0.0310(6) Uani d . 1 1 . .
    O O2 0.7771(4) 0.5056(3) 0.4308(2) 0.0463(6) Uani d . 1 1 . .
    O O4 0.4586(4) 0.6330(3) 0.8526(2) 0.0511(7) Uani d . 1 1 . .
    C C3 0.6630(5) 0.4031(4) 0.7370(3) 0.0309(7) Uani d . 1 1 . .
    C C5 0.7482(5) 0.1401(4) 0.8172(3) 0.0295(7) Uani d . 1 1 . .
    O O5 0.7336(3) -0.0027(3) 0.4303(2) 0.0456(6) Uani d . 1 1 . .
    H H5A 0.6363 0.0901 0.4178 0.055 Uiso d R 1 1 . .
    H H5B 0.7239 -0.0620 0.3698 0.055 Uiso d R 1 1 . .
    C C4 0.5565(5) 0.5820(4) 0.7409(3) 0.0359(8) Uani d . 1 1 . .
    N N3 0.7778(4) -0.1290(3) 1.1669(3) 0.0395(7) Uani d . 1 1 . .
    C C1 0.8292(5) 0.3538(4) 0.4769(3) 0.0358(8) Uani d . 1 1 . .
    C C10 0.7591(5) -0.0006(4) 1.0681(3) 0.0357(7) Uani d . 1 1 . .
    H H10 0.7395 0.0988 1.1006 0.043 Uiso calc R 1 1 . .
    C C2 0.7669(5) 0.3071(4) 0.6286(3) 0.0307(7) Uani d . 1 1 . .
    C C6 0.7672(5) -0.0064(4) 0.9188(3) 0.0302(7) Uani d . 1 1 . .
    C C9 0.8085(5) -0.2721(4) 1.1191(3) 0.0408(8) Uani d . 1 1 . .
    H H9 0.8238 -0.3634 1.1865 0.049 Uiso calc R 1 1 . .
    C C8 0.8181(5) -0.2887(4) 0.9732(3) 0.0413(8) Uani d . 1 1 . .
    H H8 0.8411 -0.3901 0.9436 0.050 Uiso calc R 1 1 . .
    C C7 0.7934(5) -0.1542(4) 0.8716(3) 0.0381(8) Uani d . 1 1 . .
    H H7 0.7943 -0.1628 0.7732 0.046 Uiso calc R 1 1 . .
loop_
    _atom_site_aniso_label
    _atom_site_aniso_U_11
    _atom_site_aniso_U_22
    _atom_site_aniso_U_33
    _atom_site_aniso_U_12
    _atom_site_aniso_U_13
    _atom_site_aniso_U_23
    Co1 0.0425(4) 0.0304(4) 0.0199(3) 0.0005(3) 0.0020(2) -0.0042(2)
    O3 0.0634(17) 0.0283(12) 0.0362(13) -0.0031(12) 0.0034(12) -0.0062(10)
    N2 0.0357(15) 0.0312(14) 0.0193(12) -0.0042(12) 0.0043(10) -0.0056(10)
    O1 0.0519(15) 0.0365(13) 0.0219(11) 0.0020(11) 0.0086(10) -0.0030(10)
    N1 0.0381(15) 0.0277(13) 0.0184(12) -0.0038(12) 0.0022(10) -0.0016(10)
    O2 0.0629(16) 0.0325(13) 0.0277(12) -0.0056(12) 0.0065(11) 0.0050(10)
    O4 0.0706(18) 0.0352(13) 0.0320(13) 0.0002(12) 0.0022(12) -0.0142(10)
    C3 0.0337(17) 0.0270(16) 0.0239(15) -0.0026(13) 0.0012(12) -0.0043(12)
    C5 0.0319(17) 0.0280(16) 0.0217(14) -0.0035(13) 0.0014(12) -0.0047(12)
    O5 0.0465(14) 0.0443(14) 0.0339(12) -0.0005(11) -0.0039(10) -0.0109(10)
    C4 0.0436(19) 0.0300(17) 0.0261(16) -0.0045(15) -0.0011(14) -0.0043(14)
    N3 0.0473(17) 0.0373(16) 0.0261(13) -0.0089(13) 0.0000(12) 0.0001(12)
    C1 0.0409(19) 0.0346(18) 0.0198(15) -0.0019(15) 0.0016(13) -0.0014(13)
    C10 0.0412(19) 0.0343(18) 0.0261(15) -0.0083(15) 0.0008(13) -0.0044(13)
    C2 0.0357(18) 0.0269(16) 0.0217(14) -0.0036(14) 0.0010(12) -0.0026(12)
    C6 0.0311(17) 0.0298(16) 0.0227(14) -0.0055(13) 0.0047(12) -0.0025(12)
    C9 0.043(2) 0.0353(18) 0.0373(18) -0.0102(16) -0.0024(15) 0.0064(15)
    C8 0.050(2) 0.0316(18) 0.0390(19) -0.0113(16) 0.0023(15) -0.0070(15)
    C7 0.044(2) 0.0421(19) 0.0241(15) -0.0118(16) 0.0048(14) -0.0074(14)
_geom_special_details
;
 All esds (except the esd in the dihedral angle between two l.s. planes)
 are estimated using the full covariance matrix.  The cell esds are taken
 into account individually in the estimation of esds in distances, angles
 and torsion angles; correlations between esds in cell parameters are only
 used when they are defined by crystal symmetry.  An approximate (isotropic)
 treatment of cell esds is used for estimating esds involving l.s. planes.
;
loop_
    _geom_bond_atom_site_label_1
    _geom_bond_atom_site_label_2
    _geom_bond_site_symmetry_2
    _geom_bond_distance
    _geom_bond_publ_flag
    Co1 O5 2_756 2.061(2) ?
    Co1 O5 . 2.061(2) ?
    Co1 O1 . 2.098(2) ?
    Co1 O1 2_756 2.098(2) ?
    Co1 N1 . 2.215(2) ?
    Co1 N1 2_756 2.215(2) ?
    O3 C4 . 1.279(4) ?
    O3 H3 . 0.8200 ?
    N2 C5 . 1.358(4) ?
    N2 C3 . 1.368(4) ?
    N2 H2 . 0.8600 ?
    O1 C1 . 1.243(4) ?
    N1 C5 . 1.334(3) ?
    N1 C2 . 1.374(4) ?
    O2 C1 . 1.276(4) ?
    O4 C4 . 1.223(4) ?
    C3 C2 . 1.374(4) ?
    C3 C4 . 1.481(4) ?
    C5 C6 . 1.465(4) ?
    O5 H5A . 0.8500 ?
    O5 H5B . 0.8499 ?
    N3 C10 . 1.332(4) ?
    N3 C9 . 1.339(4) ?
    C1 C2 . 1.479(4) ?
    C10 C6 . 1.394(4) ?
    C10 H10 . 0.9300 ?
    C6 C7 . 1.384(4) ?
    C9 C8 . 1.381(4) ?
    C9 H9 . 0.9300 ?
    C8 C7 . 1.380(4) ?
    C8 H8 . 0.9300 ?
    C7 H7 . 0.9300 ?
loop_
    _geom_angle_atom_site_label_1
    _geom_angle_atom_site_label_2
    _geom_angle_atom_site_label_3
    _geom_angle_site_symmetry_1
    _geom_angle_site_symmetry_3
    _geom_angle
    _geom_angle_publ_flag
    O5 Co1 O5 2_756 . 180.0 ?
    O5 Co1 O1 2_756 . 89.88(10) ?
    O5 Co1 O1 . . 90.12(10) ?
    O5 Co1 O1 2_756 2_756 90.12(10) ?
    O5 Co1 O1 . 2_756 89.88(10) ?
    O1 Co1 O1 . 2_756 180.0 ?
    O5 Co1 N1 2_756 . 90.05(9) ?
    O5 Co1 N1 . . 89.95(9) ?
    O1 Co1 N1 . . 78.08(8) ?
    O1 Co1 N1 2_756 . 101.92(8) ?
    O5 Co1 N1 2_756 2_756 89.95(9) ?
    O5 Co1 N1 . 2_756 90.05(9) ?
    O1 Co1 N1 . 2_756 101.92(8) ?
    O1 Co1 N1 2_756 2_756 78.08(8) ?
    N1 Co1 N1 . 2_756 180.00(7) ?
    C4 O3 H3 . . 109.5 ?
    C5 N2 C3 . . 108.6(2) ?
    C5 N2 H2 . . 125.7 ?
    C3 N2 H2 . . 125.7 ?
    C1 O1 Co1 . . 117.58(19) ?
    C5 N1 C2 . . 105.3(2) ?
    C5 N1 Co1 . . 146.4(2) ?
    C2 N1 Co1 . . 107.94(17) ?
    N2 C3 C2 . . 104.8(3) ?
    N2 C3 C4 . . 121.4(3) ?
    C2 C3 C4 . . 133.6(3) ?
    N1 C5 N2 . . 110.5(2) ?
    N1 C5 C6 . . 126.5(3) ?
    N2 C5 C6 . . 123.0(2) ?
    Co1 O5 H5A . . 115.6 ?
    Co1 O5 H5B . . 127.2 ?
    H5A O5 H5B . . 107.7 ?
    O4 C4 O3 . . 124.5(3) ?
    O4 C4 C3 . . 119.0(3) ?
    O3 C4 C3 . . 116.5(3) ?
    C10 N3 C9 . . 117.7(3) ?
    O1 C1 O2 . . 124.0(3) ?
    O1 C1 C2 . . 117.3(3) ?
    O2 C1 C2 . . 118.7(3) ?
    N3 C10 C6 . . 123.8(3) ?
    N3 C10 H10 . . 118.1 ?
    C6 C10 H10 . . 118.1 ?
    N1 C2 C3 . . 110.8(2) ?
    N1 C2 C1 . . 119.0(3) ?
    C3 C2 C1 . . 130.2(3) ?
    C7 C6 C10 . . 117.7(3) ?
    C7 C6 C5 . . 121.9(3) ?
    C10 C6 C5 . . 120.4(3) ?
    N3 C9 C8 . . 122.3(3) ?
    N3 C9 H9 . . 118.9 ?
    C8 C9 H9 . . 118.9 ?
    C7 C8 C9 . . 119.7(3) ?
    C7 C8 H8 . . 120.1 ?
    C9 C8 H8 . . 120.1 ?
    C8 C7 C6 . . 118.7(3) ?
    C8 C7 H7 . . 120.6 ?
    C6 C7 H7 . . 120.6 ?
loop_
    _geom_torsion_atom_site_label_1
    _geom_torsion_atom_site_label_2
    _geom_torsion_atom_site_label_3
    _geom_torsion_atom_site_label_4
    _geom_torsion_site_symmetry_1
    _geom_torsion_site_symmetry_2
    _geom_torsion_site_symmetry_3
    _geom_torsion_site_symmetry_4
    _geom_torsion
    _geom_torsion_publ_flag
    O5 Co1 O1 C1 2_756 . . . -88.7(3) ?
    O5 Co1 O1 C1 . . . . 91.3(3) ?
    N1 Co1 O1 C1 . . . . 1.4(2) ?
    N1 Co1 O1 C1 2_756 . . . -178.6(2) ?
    O5 Co1 N1 C5 2_756 . . . -84.2(4) ?
    O5 Co1 N1 C5 . . . . 95.8(4) ?
    O1 Co1 N1 C5 . . . . -174.0(4) ?
    O1 Co1 N1 C5 2_756 . . . 6.0(4) ?
    O5 Co1 N1 C2 2_756 . . . 87.8(2) ?
    O5 Co1 N1 C2 . . . . -92.2(2) ?
    O1 Co1 N1 C2 . . . . -2.0(2) ?
    O1 Co1 N1 C2 2_756 . . . 178.0(2) ?
    C5 N2 C3 C2 . . . . -0.9(3) ?
    C5 N2 C3 C4 . . . . 174.2(3) ?
    C2 N1 C5 N2 . . . . 0.6(4) ?
    Co1 N1 C5 N2 . . . . 172.7(3) ?
    C2 N1 C5 C6 . . . . -179.1(3) ?
    Co1 N1 C5 C6 . . . . -7.0(6) ?
    C3 N2 C5 N1 . . . . 0.2(4) ?
    C3 N2 C5 C6 . . . . 179.9(3) ?
    N2 C3 C4 O4 . . . . -0.4(5) ?
    C2 C3 C4 O4 . . . . 173.0(4) ?
    N2 C3 C4 O3 . . . . -179.9(3) ?
    C2 C3 C4 O3 . . . . -6.5(6) ?
    Co1 O1 C1 O2 . . . . 179.7(3) ?
    Co1 O1 C1 C2 . . . . -0.4(4) ?
    C9 N3 C10 C6 . . . . 0.8(5) ?
    C5 N1 C2 C3 . . . . -1.2(4) ?
    Co1 N1 C2 C3 . . . . -176.6(2) ?
    C5 N1 C2 C1 . . . . 178.0(3) ?
    Co1 N1 C2 C1 . . . . 2.6(3) ?
    N2 C3 C2 N1 . . . . 1.3(4) ?
    C4 C3 C2 N1 . . . . -172.9(3) ?
    N2 C3 C2 C1 . . . . -177.8(3) ?
    C4 C3 C2 C1 . . . . 8.0(6) ?
    O1 C1 C2 N1 . . . . -1.7(5) ?
    O2 C1 C2 N1 . . . . 178.3(3) ?
    O1 C1 C2 C3 . . . . 177.3(3) ?
    O2 C1 C2 C3 . . . . -2.7(6) ?
    N3 C10 C6 C7 . . . . 0.9(5) ?
    N3 C10 C6 C5 . . . . -179.1(3) ?
    N1 C5 C6 C7 . . . . -23.7(5) ?
    N2 C5 C6 C7 . . . . 156.7(3) ?
    N1 C5 C6 C10 . . . . 156.4(3) ?
    N2 C5 C6 C10 . . . . -23.3(5) ?
    C10 N3 C9 C8 . . . . -0.9(5) ?
    N3 C9 C8 C7 . . . . -0.7(5) ?
    C9 C8 C7 C6 . . . . 2.4(5) ?
    C10 C6 C7 C8 . . . . -2.5(5) ?
    C5 C6 C7 C8 . . . . 177.6(3) ?
loop_
    _geom_hbond_atom_site_label_D
    _geom_hbond_atom_site_label_H
    _geom_hbond_atom_site_label_A
    _geom_hbond_site_symmetry_A
    _geom_hbond_distance_DH
    _geom_hbond_distance_HA
    _geom_hbond_distance_DA
    _geom_hbond_angle_DHA
    O3 H3 O2 . 0.82 1.65 2.465(3) 176.0
    N2 H2 O4 2_667 0.86 2.00 2.840(3) 166.2
    O5 H5A O3 2_666 0.85 2.07 2.918(3) 173.0
    O5 H5B N3 1_554 0.85 2.02 2.784(3) 149.6
data_global
_journal_date_recd_electronic     2011-07-11
_journal_date_accepted     2011-07-21
_journal_name_full     'Acta Crystallographica, Section E'
_journal_year     2011
_journal_volume     67
_journal_issue      9
_journal_page_first     m1186
_journal_page_last     m1186
_journal_paper_category     QM
_journal_coeditor_code     RZ2627
_publ_contact_author_name     'Qing-Guang, Zhan'
_publ_contact_author_address
;
School of Chemistry and Environment
South China Normal University
Guangzhou 510006
People's Republic of China
;
_publ_contact_author_email     zhanqg2001@yahoo.com.cn
_publ_contact_author_fax     ?
_publ_contact_author_phone     ?
_publ_section_title
;\
<i>trans</i>-Diaquabis[5-carboxy-2-(3-pyridyl)-1<i>H</i>-imidazole-4-\
carboxylato-\k^2^<i>N</i>^3^,<i>O</i>^4^]cobalt(II)
;
loop_
    _publ_author_name
    _publ_author_footnote
    _publ_author_address
    'Qing-Guang Zhan' .
;
School of Chemistry and Environment
South China Normal University
Guangzhou 510006
People's Republic of China
and South China Normal University
Key Lab of Technology on Electrochemical Energy Storage and Power Generation
in Guangdong Universities
Guangzhou 510006
People's Republic of China
;
