# Supplementary material for: trans-Diaqua­bis­[5-carb­oxy-2-(3-pyrid­yl)-1H-imidazole-4-carboxyl­ato-κ2 N 3,O 4]cobalt(II)
Source: Acta Crystallogr Sect E Struct Rep Online. 2011 Aug 2;67(Pt 9):m1186. doi: 10.1107/S1600536811029618 (PMC3200953; doi:10.1107/S1600536811029618)
Supplement: Supplementary file 2 [file e-67-m1186-Isup2.hkl]

# 
# h,k,l, Fc-squared, Fo-squared, sigma(Fo-squared) and status flag 
# 
data_I
_shelx_title '                                       1 in P-1' 
_shelx_refln_list_code          4 
_shelx_F_calc_maximum      153.48 
_exptl_crystal_F_000       285.00 
_reflns_d_resolution_high  0.8108 
 
loop_ 
 _symmetry_equiv_pos_as_xyz 
 'x, y, z' 
 '-x, -y, -z' 
 
_cell_length_a     7.0240 
_cell_length_b     8.8770 
_cell_length_c     9.3240 
_cell_angle_alpha  81.598 
_cell_angle_beta   83.290 
_cell_angle_gamma  67.755 
 
_shelx_F_squared_multiplier     1.000 
 
loop_ 
 _refln_index_h 
 _refln_index_k 
 _refln_index_l 
 _refln_F_squared_calc 
 _refln_F_squared_meas 
 _refln_F_squared_sigma 
 _refln_observed_status 
   1   0   0      203.12      214.05      2.59 o 
   2   0   0     2709.88     2828.93     16.92 o 
   3   0   0      154.31      174.46      6.75 o 
   4   0   0     1106.05     1207.70     12.73 o 
   5   0   0      625.02      688.08     13.79 o 
   6   0   0        2.43        4.20      2.51 o 
   7   0   0        5.71       -0.48      4.04 o 
  -7   1   0       10.59       14.74      5.94 o 
  -6   1   0        0.22        2.75      2.77 o 
  -5   1   0      104.68      131.09      7.85 o 
  -4   1   0      113.76      121.59      6.30 o 
  -3   1   0      169.25      166.95      3.92 o 
  -2   1   0      147.59      157.83      3.42 o 
  -1   1   0     1620.38     1652.44     19.50 o 
   0   1   0      682.10      625.09      7.49 o 
   2   1   0      683.79      674.99      6.88 o 
   3   1   0      676.64      645.47      7.99 o 
   4   1   0     2384.22     2482.52     19.82 o 
   5   1   0       65.90       77.86      6.02 o 
   6   1   0        1.73        2.93      2.43 o 
   7   1   0        7.28       13.55      5.23 o 
  -7   2   0       53.33       58.50      9.99 o 
  -6   2   0       11.02       10.23      4.76 o 
  -5   2   0        5.85        2.02      2.35 o 
  -4   2   0      753.30      784.81     14.87 o 
  -3   2   0      137.10      141.73      8.32 o 
  -2   2   0        8.57       16.65      3.09 o 
  -1   2   0      447.79      443.13      4.85 o 
   0   2   0      114.75      114.09      2.85 o 
   1   2   0        4.32        4.52      1.43 o 
   2   2   0        3.33        2.24      1.31 o 
   3   2   0     1067.77      986.23     10.46 o 
   4   2   0      687.94      704.92      9.86 o 
   5   2   0       76.42       82.38      4.67 o 
   6   2   0       14.22        9.15      2.33 o 
   7   2   0       33.04       35.59      4.94 o 
  -6   3   0       23.08       34.24      7.61 o 
  -5   3   0      145.10      170.23      9.51 o 
  -4   3   0      241.79      255.39     12.84 o 
  -3   3   0      411.60      400.21     14.27 o 
  -2   3   0      377.68      342.90     12.13 o 
  -1   3   0       26.43       33.14      1.90 o 
   0   3   0     2956.11     2894.80     29.37 o 
   1   3   0       22.55       27.35      3.09 o 
   2   3   0      507.12      475.12     12.37 o 
   3   3   0      184.05      184.81      7.73 o 
   4   3   0        9.01       11.47      1.95 o 
   5   3   0        1.65        1.61      1.54 o 
   6   3   0       20.92       17.18      2.87 o 
   7   3   0       91.41       80.46     10.58 o 
  -6   4   0        0.17       -0.95      4.04 o 
  -5   4   0       12.46       19.43      5.83 o 
  -4   4   0      160.06      160.75     11.18 o 
  -3   4   0      406.80      381.90     15.22 o 
  -2   4   0       45.47       55.41      6.90 o 
  -1   4   0      951.71      840.19      9.67 o 
   0   4   0      255.31      266.25      5.93 o 
   1   4   0     1387.34     1429.17     15.70 o 
   2   4   0        2.00        3.33      2.14 o 
   3   4   0      435.29      454.67     14.51 o 
   4   4   0      341.94      355.50     14.03 o 
   5   4   0       38.82       40.59      4.70 o 
   6   4   0        0.38       -1.12      2.28 o 
   7   4   0        0.33        2.81      3.35 o 
  -5   5   0        0.30       -1.90      3.80 o 
  -4   5   0        4.88        4.28      3.80 o 
  -3   5   0       56.49       67.06      8.32 o 
  -2   5   0      367.51      388.08     15.22 o 
  -1   5   0      279.41      278.70     12.13 o 
   0   5   0       98.31       95.11      4.52 o 
   1   5   0        7.89        2.50      1.51 o 
   2   5   0      350.55      336.24     11.89 o 
   3   5   0      660.27      655.13     18.07 o 
   4   5   0      533.73      591.87     18.79 o 
   5   5   0        0.24        0.24      2.85 o 
   6   5   0       20.04       10.23      4.99 o 
   7   5   0       16.62       18.53      9.27 o 
   8   5   0        3.36        2.96      6.66 o 
  -4   6   0      351.10      312.23     16.65 o 
  -3   6   0        8.43        5.23      3.57 o 
  -2   6   0       96.03       92.26      9.99 o 
  -1   6   0       43.72       34.48      5.94 o 
   0   6   0      965.55      989.01     15.34 o 
   1   6   0      144.00      144.10     11.18 o 
   2   6   0       22.80       26.04      4.52 o 
   3   6   0       12.96        7.85      3.33 o 
   4   6   0      164.01      144.10     10.23 o 
   5   6   0      231.53      237.80     13.55 o 
   6   6   0        0.25        6.18      4.04 o 
   7   6   0       33.57       27.11      7.13 o 
   8   6   0       26.29       21.64      7.85 o 
  -4   7   0      129.91       91.08     11.41 o 
  -3   7   0       94.74       90.60     11.18 o 
  -2   7   0       82.48       60.64      8.80 o 
  -1   7   0      125.47      128.41      9.99 o 
   0   7   0      698.65      681.52     21.40 o 
   1   7   0       64.22       70.00      5.31 o 
   2   7   0       65.27       58.81      5.04 o 
   3   7   0        0.26        0.52      2.38 o 
   4   7   0      130.15      133.40     10.23 o 
   5   7   0       89.42       70.15      9.04 o 
   6   7   0       10.50        9.27      4.99 o 
   7   7   0        1.72       -1.19      4.28 o 
   8   7   0        5.77       -5.71      4.52 o 
  -3   8   0        4.62        4.99      4.52 o 
  -2   8   0       18.54       21.64      6.18 o 
  -1   8   0      129.88      164.79     12.13 o 
   0   8   0      378.82      385.70     17.60 o 
   1   8   0      144.92      133.64     10.23 o 
   2   8   0      103.89      102.14     14.51 o 
   3   8   0        1.94        5.35      2.52 o 
   4   8   0      384.72      417.43     12.17 o 
   5   8   0       15.25        6.18      4.04 o 
   6   8   0        0.40       -3.92      2.62 o 
   7   8   0        2.63        0.71      4.04 o 
  -1   9   0       26.26       33.77      7.37 o 
   0   9   0       31.72       30.68      7.13 o 
   1   9   0       16.53       15.93      5.23 o 
   2   9   0       92.74      109.86     11.89 o 
   3   9   0      151.07      170.39      8.40 o 
   4   9   0       13.38       10.99      3.18 o 
   5   9   0       12.01       13.79      5.23 o 
   6   9   0       40.94       32.82      7.61 o 
   7   9   0       26.87       38.52      8.09 o 
   0  10   0       55.41       61.35     10.46 o 
   1  10   0        7.60       11.18      5.23 o 
   2  10   0       18.83       28.54      7.13 o 
   3  10   0       12.61       14.98      6.18 o 
   4  10   0       37.79       32.38      5.04 o 
   5  10   0        0.14       -1.19      3.57 o 
  -5 -10   1       17.68       10.46      4.99 o 
  -4 -10   1       45.41       31.39      7.13 o 
  -3 -10   1        0.23       -4.52      3.80 o 
  -2 -10   1       12.70        8.09      4.99 o 
  -1 -10   1       10.76        4.52      5.23 o 
  -6  -9   1       29.73       17.60      5.47 o 
  -5  -9   1        6.19        3.57      4.04 o 
  -4  -9   1       27.98       44.47      7.85 o 
  -3  -9   1        0.22       -0.68      2.51 o 
  -2  -9   1       59.69       63.97      9.04 o 
  -1  -9   1       77.94       78.00      9.99 o 
   0  -9   1       71.17       84.89     10.94 o 
   1  -9   1        2.65        8.09      5.23 o 
  -7  -8   1        7.01        1.66      4.76 o 
  -6  -8   1      116.14      105.58     11.65 o 
  -5  -8   1       47.45       35.91      7.37 o 
  -4  -8   1       79.91       74.13      6.21 o 
  -3  -8   1       81.69       89.27      9.99 o 
  -2  -8   1       17.26       23.39      3.61 o 
  -1  -8   1      387.37      381.19     16.65 o 
   0  -8   1      178.54      208.07     13.32 o 
   1  -8   1        1.69        5.47      4.04 o 
   2  -8   1       13.66        3.33      4.28 o 
  -7  -7   1       21.08       20.93      7.13 o 
  -6  -7   1        1.88        5.47      4.52 o 
  -5  -7   1       19.93       25.21      5.47 o 
  -4  -7   1       53.15       50.83      4.94 o 
  -3  -7   1       68.17       73.55      5.80 o 
  -2  -7   1      609.94      634.92     13.27 o 
  -1  -7   1       30.71       21.41      2.95 o 
   0  -7   1       23.40       20.69      5.23 o 
   1  -7   1      242.74      226.14     13.08 o 
   2  -7   1      238.75      270.14     15.22 o 
   3  -7   1      154.85      158.13     14.51 o 
  -8  -6   1        0.10        4.28      5.47 o 
  -7  -6   1       56.51       65.87      9.75 o 
  -6  -6   1        7.04       -1.19      4.28 o 
  -5  -6   1        9.08        9.27      4.28 o 
  -4  -6   1      161.90      154.33     10.46 o 
  -3  -6   1      205.40      197.03      7.18 o 
  -2  -6   1        5.50        3.00      1.83 o 
  -1  -6   1        5.10        4.06      1.83 o 
   0  -6   1        0.79        2.27      1.54 o 
   1  -6   1      180.42      197.61     11.18 o 
   2  -6   1      338.87      321.74     15.22 o 
   3  -6   1       26.22       21.88      5.94 o 
   4  -6   1       13.07        2.85      4.28 o 
  -8  -5   1        0.40        4.53      4.03 o 
  -7  -5   1        5.95        4.21      3.11 o 
  -6  -5   1      112.17      110.70     14.86 o 
  -5  -5   1       92.40       92.50      9.99 o 
  -4  -5   1       24.52       22.83      5.47 o 
  -3  -5   1      860.58      867.24     21.40 o 
  -2  -5   1      178.40      188.65     11.65 o 
  -1  -5   1       31.92       25.49      2.91 o 
   0  -5   1       58.45       42.89      3.37 o 
   1  -5   1       73.02       76.09      7.85 o 
   2  -5   1      458.54      469.88     17.12 o 
   3  -5   1       34.93       34.48      6.42 o 
   4  -5   1        7.50        1.90      3.57 o 
   5  -5   1        3.10        0.95      4.28 o 
  -8  -4   1       17.58       21.16      7.37 o 
  -7  -4   1        8.66        4.64      3.44 o 
  -6  -4   1        6.19        4.84      2.67 o 
  -5  -4   1       20.15       22.00      4.40 o 
  -4  -4   1      268.95      266.98      8.83 o 
  -3  -4   1       15.05       11.89      3.33 o 
  -2  -4   1     1104.67     1170.19     21.64 o 
  -1  -4   1     1553.88     1610.05     17.06 o 
   0  -4   1      711.63      704.16     10.28 o 
   1  -4   1        2.88        0.83      2.14 o 
   2  -4   1        1.68        1.90      2.38 o 
   3  -4   1      541.93      501.04     17.36 o 
   4  -4   1      275.76      269.42     14.51 o 
   5  -4   1        2.28        2.38      4.04 o 
   6  -4   1        3.83        1.90      4.52 o 
  -8  -3   1       27.95       32.82      8.80 o 
  -7  -3   1       54.84       65.10      6.63 o 
  -6  -3   1        2.47        3.30      4.04 o 
  -5  -3   1        0.29       -1.36      1.32 o 
  -4  -3   1       48.94       55.44      4.79 o 
  -3  -3   1      284.43      279.52      7.81 o 
  -2  -3   1      179.02      160.04      7.37 o 
  -1  -3   1      694.58      656.93      8.99 o 
   0  -3   1      232.22      234.75      6.42 o 
   1  -3   1     1078.97     1051.03     11.31 o 
   2  -3   1       75.80       70.54      2.98 o 
   3  -3   1      657.73      630.63     18.55 o 
   4  -3   1      139.58      143.15     10.23 o 
   5  -3   1       54.33       56.83      8.80 o 
   6  -3   1       33.14       33.53      7.61 o 
  -7  -2   1       53.84       46.85      8.56 o 
  -6  -2   1       88.11       79.37      6.43 o 
  -5  -2   1      351.09      355.33      7.66 o 
  -4  -2   1      214.32      223.38      5.48 o 
  -3  -2   1       51.01       61.69      2.97 o 
  -2  -2   1      214.51      211.99      5.71 o 
  -1  -2   1      534.00      528.38      8.56 o 
   0  -2   1     3239.29     3167.82     21.90 o 
   1  -2   1      245.79      258.52      4.71 o 
   2  -2   1      785.69      729.72      8.78 o 
   3  -2   1        0.94        2.00      1.19 o 
   4  -2   1      466.51      476.33     11.37 o 
   5  -2   1       85.29       90.77      6.80 o 
   6  -2   1       30.11       39.00      7.85 o 
   7  -2   1       80.08       76.09     11.18 o 
  -7  -1   1       54.12       30.91      7.61 o 
  -6  -1   1      359.29      389.00     13.55 o 
  -5  -1   1       10.20        8.59      2.05 o 
  -4  -1   1       42.08       38.61      2.87 o 
  -3  -1   1      670.91      673.95      8.11 o 
  -2  -1   1      720.88      715.62      7.00 o 
  -1  -1   1     3989.42     3934.53     60.40 o 
   0  -1   1      115.88      108.54      3.33 o 
   1  -1   1       80.25       82.08      4.04 o 
   2  -1   1      289.81      299.37      5.32 o 
   3  -1   1     1152.69     1158.88     12.81 o 
   4  -1   1       52.43       57.84      3.36 o 
   5  -1   1       26.49       31.35      4.12 o 
   6  -1   1       82.71       85.13     10.23 o 
   7  -1   1        2.73       -0.71      4.28 o 
  -7   0   1       38.08       43.28      8.56 o 
  -6   0   1        7.93       10.63      3.11 o 
  -5   0   1      107.60      120.37      6.42 o 
  -4   0   1      197.01      202.00      5.08 o 
  -3   0   1      415.49      415.96      6.21 o 
  -2   0   1     2736.51     2710.14     16.54 o 
  -1   0   1      108.70      130.63      2.08 o 
   0   0   1      715.69      731.08      5.88 o 
   1   0   1     3154.80     3034.79     19.47 o 
   2   0   1       95.52       85.12      2.34 o 
   3   0   1      673.02      640.71      7.65 o 
   4   0   1       34.30       33.41      2.61 o 
   5   0   1        0.55        0.95      2.02 o 
   6   0   1       23.96       14.74      4.99 o 
   7   0   1       81.47       94.17     11.41 o 
   8   0   1        0.07        0.00      5.23 o 
  -7   1   1       68.02       60.40     10.23 o 
  -6   1   1        1.27       -2.94      2.43 o 
  -5   1   1        0.33        0.36      1.85 o 
  -4   1   1      224.85      245.62      7.88 o 
  -3   1   1     1199.34     1230.35     14.69 o 
  -2   1   1      341.26      386.84      5.18 o 
  -1   1   1      281.17      314.13      7.13 o 
   0   1   1      209.43      226.14      4.04 o 
   1   1   1     1078.94     1081.13      9.66 o 
   2   1   1    23554.62    23741.70    128.88 o 
   3   1   1       14.11       15.45      2.69 o 
   4   1   1      124.35      137.14      6.26 o 
   5   1   1       11.08        5.26      2.08 o 
   6   1   1      240.79      252.81      9.23 o 
   7   1   1      188.95      220.91     14.03 o 
   8   1   1        0.37       -3.33      4.28 o 
  -6   2   1      213.20      211.83     15.69 o 
  -5   2   1       15.96       16.60      3.53 o 
  -4   2   1       41.17       32.70      3.95 o 
  -3   2   1      115.26      114.62      7.13 o 
  -2   2   1        1.70        1.90      1.66 o 
  -1   2   1     1597.81     1587.52     21.40 o 
   0   2   1       48.68       40.70      1.78 o 
   1   2   1      227.05      215.21      5.94 o 
   2   2   1      326.37      301.64      6.05 o 
   3   2   1     3509.18     3408.87     24.40 o 
   4   2   1       10.83       12.09      1.82 o 
   5   2   1      109.64      107.87      7.81 o 
   6   2   1      291.26      312.50      8.79 o 
   7   2   1       17.26       10.70      4.99 o 
   8   2   1        0.14       -1.19      4.28 o 
  -6   3   1        6.29        8.51      6.06 o 
  -5   3   1      155.20      172.44      8.83 o 
  -4   3   1       57.96       52.08      7.13 o 
  -3   3   1       87.97       69.44      6.90 o 
  -2   3   1     1517.28     1505.01     25.68 o 
  -1   3   1       81.91       78.00      5.23 o 
   0   3   1      209.33      163.58      3.99 o 
   1   3   1       74.78       83.23      4.52 o 
   2   3   1       59.64       55.17      4.99 o 
   3   3   1      322.58      303.19     10.70 o 
   4   3   1      297.66      299.74      8.60 o 
   5   3   1        5.36        6.51      1.95 o 
   6   3   1       38.68       34.73      3.63 o 
   7   3   1       61.94       70.80      6.53 o 
  -6   4   1        1.72        4.28      5.23 o 
  -5   4   1        9.17       10.18      4.04 o 
  -4   4   1      248.37      237.32     12.60 o 
  -3   4   1      330.18      327.21     13.79 o 
  -2   4   1      175.00      166.46      9.04 o 
  -1   4   1      780.31      775.03      9.99 o 
   0   4   1      554.74      512.97      8.34 o 
   1   4   1        0.82       -0.48      1.19 o 
   2   4   1      811.49      843.46     17.83 o 
   3   4   1      142.66      156.47      8.56 o 
   4   4   1      206.49      190.00     10.23 o 
   5   4   1        0.25        0.00      2.62 o 
   6   4   1        0.67       -4.32      3.15 o 
   7   4   1       22.00       28.53      5.83 o 
   8   4   1       13.00       11.89      5.94 o 
  -5   5   1        0.62       -0.62      2.94 o 
  -4   5   1       10.73       12.60      4.76 o 
  -3   5   1       53.53       53.27      7.61 o 
  -2   5   1       77.39       67.53      7.61 o 
  -1   5   1      774.81      725.28     19.50 o 
   0   5   1      218.62      231.08      6.20 o 
   1   5   1      606.03      572.43     10.46 o 
   2   5   1       18.22       16.17      3.57 o 
   3   5   1      705.84      724.80     19.02 o 
   4   5   1       43.64       45.66      6.42 o 
   5   5   1       52.34       42.09      6.90 o 
   6   5   1       57.88       77.52     10.23 o 
   7   5   1       29.11       28.77      7.85 o 
   8   5   1        0.05       14.51      5.94 o 
  -4   6   1       40.17       24.49      6.18 o 
  -3   6   1        0.54       -2.62      2.62 o 
  -2   6   1        4.22        2.62      2.85 o 
  -1   6   1       55.56       60.40      7.85 o 
   0   6   1      986.04     1056.53     25.21 o 
   1   6   1       66.44       75.26      4.74 o 
   2   6   1        4.91        2.58      2.73 o 
   3   6   1       14.75       16.65      4.52 o 
   4   6   1      266.03      260.86     13.32 o 
   5   6   1      126.99      127.70     12.13 o 
   6   6   1       65.00       49.94      8.56 o 
   7   6   1        1.97        7.37      4.99 o 
   8   6   1        4.29        0.95      5.23 o 
  -4   7   1       46.93       41.85      8.32 o 
  -3   7   1      174.93      184.77     13.08 o 
  -2   7   1      185.54      152.43     11.41 o 
  -1   7   1       18.67        9.99      4.04 o 
   0   7   1        4.63        4.28      3.09 o 
   1   7   1      114.25      124.20      5.99 o 
   2   7   1      257.57      292.18      9.15 o 
   3   7   1       85.96       92.50      9.27 o 
   4   7   1        0.72       -1.66      2.85 o 
   5   7   1        2.53        2.62      3.57 o 
   6   7   1       32.32       21.64      6.42 o 
   7   7   1       49.89       44.94      8.80 o 
   8   7   1        0.10       -6.42      4.28 o 
  -3   8   1       67.48       48.99      8.56 o 
  -2   8   1       41.22       44.47      8.32 o 
  -1   8   1      177.96      164.79     12.37 o 
   0   8   1        1.84        2.62      3.33 o 
   1   8   1      118.54      130.31     10.46 o 
   2   8   1      216.89      221.42      8.60 o 
   3   8   1        6.63        7.49      2.67 o 
   4   8   1        0.70       -0.48      3.09 o 
   5   8   1        0.10       -0.95      2.62 o 
   6   8   1       38.49       33.29      6.90 o 
   7   8   1       25.81       34.96      7.85 o 
  -1   9   1       20.89       21.16      6.42 o 
   0   9   1       72.94       60.40      9.04 o 
   1   9   1       15.55       10.70      4.76 o 
   2   9   1      118.56      116.76     12.13 o 
   3   9   1      133.07      163.50      9.04 o 
   4   9   1       13.52       10.45      3.37 o 
   5   9   1        2.62       -0.24      3.57 o 
   6   9   1       49.41       56.12      9.51 o 
   7   9   1        3.32        9.27      5.71 o 
   0  10   1        7.51       -1.19      4.52 o 
   1  10   1        3.57        8.09      4.52 o 
   2  10   1       13.72       10.46      5.71 o 
   3  10   1       52.72       58.26      9.27 o 
   4  10   1       59.06       63.42      6.53 o 
   5  10   1        4.29        4.54      3.57 o 
   6  10   1        0.40       -5.71      3.80 o 
  -4 -10   2        8.73        5.47      4.52 o 
  -3 -10   2        6.21       10.46      4.99 o 
  -2 -10   2       14.10       17.60      6.66 o 
  -1 -10   2       77.11       82.75     11.18 o 
  -6  -9   2       24.18       13.79      5.47 o 
  -5  -9   2        2.94        3.33      3.80 o 
  -4  -9   2       27.50       29.49      6.42 o 
  -3  -9   2       45.07       41.85      7.37 o 
  -2  -9   2       91.96       91.94      7.04 o 
  -1  -9   2        0.94        0.00      4.04 o 
   0  -9   2       54.65       61.59      9.99 o 
   1  -9   2        1.96        9.27      5.71 o 
  -7  -8   2        5.25        4.99      4.99 o 
  -6  -8   2        1.36       -3.57      2.85 o 
  -5  -8   2      201.60      226.86     14.27 o 
  -4  -8   2       55.24       62.30      8.80 o 
  -3  -8   2       17.05       18.66      3.44 o 
  -2  -8   2       14.67       20.00      3.61 o 
  -1  -8   2       32.69       39.95      7.13 o 
   0  -8   2      143.65      152.43     11.89 o 
   1  -8   2      104.32      124.84     12.84 o 
   2  -8   2       25.65       18.07      5.94 o 
  -7  -7   2        0.12       -2.14      3.80 o 
  -6  -7   2        4.56        2.14      4.04 o 
  -5  -7   2        7.48        9.04      4.52 o 
  -4  -7   2      283.55      311.27     15.22 o 
  -3  -7   2       78.80       81.03      9.16 o 
  -2  -7   2       70.02       66.75      5.46 o 
  -1  -7   2      228.10      271.74     14.27 o 
   0  -7   2       45.96       54.46      7.85 o 
   1  -7   2      287.43      236.84     14.03 o 
   2  -7   2      108.72      145.29     11.18 o 
   3  -7   2       14.02       21.88      6.66 o 
  -8  -6   2       10.99       13.32      5.94 o 
  -7  -6   2       11.86       17.36      6.18 o 
  -6  -6   2       37.05       28.54      6.66 o 
  -5  -6   2        8.94       14.27      4.76 o 
  -4  -6   2       37.33       35.43      6.18 o 
  -3  -6   2        6.69        6.84      2.27 o 
  -2  -6   2      164.99      171.75      7.13 o 
  -1  -6   2       60.40       66.56      5.47 o 
   0  -6   2      707.55      713.13     12.63 o 
   1  -6   2       98.08       93.93      9.75 o 
   2  -6   2        0.79       -1.19      2.62 o 
   3  -6   2      334.39      286.31     15.46 o 
   4  -6   2      114.12       94.64     12.13 o 
  -8  -5   2       68.62       70.39      7.90 o 
  -7  -5   2       11.94       13.59      3.87 o 
  -6  -5   2        9.69       10.34      3.44 o 
  -5  -5   2      195.17      209.24     23.42 o 
  -4  -5   2      157.96      194.99     11.41 o 
  -3  -5   2      298.61      310.06     14.51 o 
  -2  -5   2       43.29       36.69      3.61 o 
  -1  -5   2      199.22      185.97      7.49 o 
   0  -5   2       13.06       11.56      2.10 o 
   1  -5   2       62.66       53.61      5.71 o 
   2  -5   2        1.14        4.28      3.33 o 
   3  -5   2      184.29      183.58     12.13 o 
   4  -5   2      169.03      152.43     14.27 o 
   5  -5   2        4.39        2.62      4.52 o 
  -8  -4   2       17.41       15.93      7.37 o 
  -7  -4   2        4.01        2.47      3.01 o 
  -6  -4   2        3.35        4.39      3.69 o 
  -5  -4   2       82.79       79.70     11.77 o 
  -4  -4   2     1005.60     1024.90     24.02 o 
  -3  -4   2       86.26       63.97      6.90 o 
  -2  -4   2       28.18       49.70      3.60 o 
  -1  -4   2     1724.71     1811.57     18.58 o 
   0  -4   2     1346.70     1375.99     15.64 o 
   1  -4   2       14.85        9.89      1.80 o 
   2  -4   2        0.85       -2.85      1.90 o 
   3  -4   2       49.28       49.94      7.37 o 
   4  -4   2      327.09      354.32     16.88 o 
   5  -4   2       15.01        5.71      4.76 o 
   6  -4   2        7.27        1.90      4.28 o 
  -8  -3   2        5.77        2.85      5.71 o 
  -7  -3   2       28.15       34.24      7.85 o 
  -6  -3   2       38.47       31.21      4.63 o 
  -5  -3   2        8.46        7.62      3.45 o 
  -4  -3   2      188.74      185.86      7.35 o 
  -3  -3   2        2.03        1.22      1.49 o 
  -2  -3   2       91.01       89.78      3.11 o 
  -1  -3   2      456.41      431.10      7.28 o 
   0  -3   2     3681.95     3742.57     27.80 o 
   1  -3   2      891.28      873.60     11.31 o 
   2  -3   2        2.76        2.91      1.43 o 
   3  -3   2       71.88       49.46      6.90 o 
   4  -3   2      104.55      116.52     11.18 o 
   5  -3   2      226.12      261.10     15.22 o 
   6  -3   2       39.58       17.83      6.18 o 
  -8  -2   2        0.78       -0.48      5.47 o 
  -7  -2   2        3.91        6.42      4.76 o 
  -6  -2   2       72.33       76.68      6.39 o 
  -5  -2   2      328.56      326.67     14.27 o 
  -4  -2   2       28.74       29.66      2.43 o 
  -3  -2   2        5.85        8.25      2.06 o 
  -2  -2   2      137.30      159.44      7.37 o 
  -1  -2   2     1496.60     1553.64     17.83 o 
   0  -2   2     1212.17     1139.28     11.60 o 
   1  -2   2       20.18       11.77      2.73 o 
   2  -2   2       34.50       38.13      2.73 o 
   3  -2   2      858.82      889.45     12.32 o 
   4  -2   2      241.64      245.74      8.16 o 
   5  -2   2       79.78       82.75      9.75 o 
   6  -2   2       16.78       20.45      5.94 o 
   7  -2   2       25.13       36.62      8.80 o 
  -8  -1   2       21.71       29.72      8.80 o 
  -7  -1   2       11.30       10.23      5.23 o 
  -6  -1   2        3.82        4.99      4.04 o 
  -5  -1   2      232.13      258.66      8.40 o 
  -4  -1   2      490.01      463.76      7.61 o 
  -3  -1   2      606.56      592.89      8.22 o 
  -2  -1   2      117.26      120.82      3.31 o 
  -1  -1   2        3.46        8.80      1.55 o 
   0  -1   2       85.03       83.08      2.15 o 
   1  -1   2       37.24       36.09      2.23 o 
   2  -1   2      753.02      720.40     10.46 o 
   3  -1   2       41.76       50.36      3.80 o 
   4  -1   2      392.97      411.02      8.16 o 
   5  -1   2       16.80       18.79      4.99 o 
   6  -1   2       79.97       86.32     10.46 o 
   7  -1   2       54.32       71.58     10.70 o 
  -7   0   2        4.43        8.09      5.47 o 
  -6   0   2       39.52       56.36      8.80 o 
  -5   0   2      100.29      102.85     10.23 o 
  -4   0   2     1287.65     1317.14     13.24 o 
  -3   0   2        1.12        1.31      0.98 o 
  -2   0   2      132.98      142.44      3.11 o 
  -1   0   2     3365.10     3392.94     18.03 o 
   0   0   2     1086.97     1053.92      9.49 o 
   1   0   2     1352.29     1349.50     12.18 o 
   2   0   2       18.26       21.34      1.38 o 
   3   0   2      333.99      309.55      5.16 o 
   4   0   2       12.12        8.25      1.50 o 
   5   0   2      156.17      159.78      6.51 o 
   6   0   2        6.67        9.27      4.52 o 
   7   0   2       42.84       48.51      8.80 o 
  -7   1   2        8.08       19.02      7.13 o 
  -6   1   2        0.21        0.95      4.04 o 
  -5   1   2       37.41       38.10      4.39 o 
  -4   1   2       53.87       51.42      4.57 o 
  -3   1   2     1206.12     1246.91     11.43 o 
  -2   1   2      196.94      213.21      3.83 o 
  -1   1   2      381.76      413.22      5.35 o 
   0   1   2     3046.40     2955.33     27.58 o 
   1   1   2      204.59      186.19      4.03 o 
   2   1   2     2643.79     2649.36     24.61 o 
   3   1   2     1929.58     1976.33     16.14 o 
   4   1   2       47.21       52.11      5.33 o 
   5   1   2        1.08        2.21      1.45 o 
   6   1   2       20.88       18.79      5.23 o 
   7   1   2       25.61       31.15      6.66 o 
   8   1   2       12.00       11.89      5.94 o 
  -7   2   2        0.68        1.66      5.47 o 
  -6   2   2       11.11        6.90      4.76 o 
  -5   2   2      140.02      151.42      7.69 o 
  -4   2   2      105.77      108.77      6.54 o 
  -3   2   2        1.26        0.38      1.66 o 
  -2   2   2       61.60       47.56      4.52 o 
  -1   2   2     1164.90     1107.56     10.07 o 
   0   2   2      873.22     1001.83     13.08 o 
   1   2   2        1.09        1.75      1.90 o 
   2   2   2      124.28      153.55      4.62 o 
   3   2   2     1369.87     1348.09     43.28 o 
   4   2   2     3308.47     3383.94     24.12 o 
   5   2   2       23.85       22.37      2.64 o 
   6   2   2        1.45        0.02      2.02 o 
   7   2   2       22.04       15.46      5.23 o 
   8   2   2       38.42       38.29      8.32 o 
  -6   3   2        8.77       14.10      4.53 o 
  -5   3   2        9.48       10.52      4.16 o 
  -4   3   2     1003.53     1013.28     23.78 o 
  -3   3   2        1.00        1.19      2.14 o 
  -2   3   2       38.75       56.36      5.71 o 
  -1   3   2      367.21      357.08      7.49 o 
   0   3   2      488.01      459.77      6.97 o 
   1   3   2     1146.18     1165.91     17.36 o 
   2   3   2      179.88      188.57      7.37 o 
   3   3   2       98.92       89.17      5.94 o 
   4   3   2        4.63        0.36      1.78 o 
   5   3   2      701.43      710.29     10.99 o 
   6   3   2        3.09        0.12      1.88 o 
   7   3   2       33.54       34.81      4.87 o 
   8   3   2       28.72       26.63      7.13 o 
  -6   4   2       17.36       13.65      5.23 o 
  -5   4   2      267.14      292.38     11.66 o 
  -4   4   2       62.83       62.54      8.09 o 
  -3   4   2      239.33      243.50     11.89 o 
  -2   4   2        1.02        0.00      2.14 o 
  -1   4   2      574.04      550.68     11.18 o 
   0   4   2     3777.93     3908.07     53.62 o 
   1   4   2      146.33      151.00      6.42 o 
   2   4   2        0.88       -0.71      1.19 o 
   3   4   2        2.70        1.43      1.90 o 
   4   4   2      370.04      369.53     13.55 o 
   5   4   2       35.11       38.05      6.42 o 
   6   4   2       42.60       45.14      5.18 o 
   7   4   2        0.10        0.53      2.84 o 
   8   4   2        6.13        3.82      3.78 o 
  -5   5   2       37.68       33.80      7.37 o 
  -4   5   2       40.71       40.43      7.13 o 
  -3   5   2        1.74        4.52      3.33 o 
  -2   5   2      294.57      266.57     12.60 o 
  -1   5   2      769.08      798.28     20.69 o 
   0   5   2      387.89      402.93      8.18 o 
   1   5   2      338.04      320.84      7.92 o 
   2   5   2        1.67       -1.78      1.19 o 
   3   5   2      327.21      354.79     13.08 o 
   4   5   2      377.38      393.08     14.98 o 
   5   5   2       13.91       13.32      4.28 o 
   6   5   2        3.39        4.52      4.28 o 
   7   5   2        3.84       10.94      5.23 o 
   8   5   2        3.71       14.74      7.13 o 
  -4   6   2       84.90      101.78     11.65 o 
  -3   6   2        4.34        8.09      4.28 o 
  -2   6   2        0.87       -0.71      2.62 o 
  -1   6   2      228.05      238.51     12.37 o 
   0   6   2      217.76      209.74     11.41 o 
   1   6   2      284.08      279.20      8.09 o 
   2   6   2       61.77       63.97      6.66 o 
   3   6   2      359.13      362.16     14.27 o 
   4   6   2       59.57       58.50      7.85 o 
   5   6   2       47.25       52.32      7.61 o 
   6   6   2        8.44        8.09      4.76 o 
   7   6   2       30.70       38.52      8.32 o 
   8   6   2       13.02        4.28      5.94 o 
  -3   7   2      111.02      120.32     12.60 o 
  -2   7   2       72.97       61.59      8.56 o 
  -1   7   2        1.24        2.38      2.85 o 
   0   7   2        0.54        1.90      2.85 o 
   1   7   2        0.52       -0.24      2.62 o 
   2   7   2      574.58      581.96     14.27 o 
   3   7   2       93.53       98.45      9.75 o 
   4   7   2        7.25        8.80      3.80 o 
   5   7   2        3.72        3.80      3.33 o 
   6   7   2       46.41       55.17      9.04 o 
   7   7   2       55.50       59.45      9.99 o 
   8   7   2        8.85       24.26      7.85 o 
  -3   8   2       12.40        3.80      4.76 o 
  -2   8   2       61.96       47.80      8.32 o 
  -1   8   2      208.82      233.28     14.51 o 
   0   8   2       73.91       70.39      9.51 o 
   1   8   2       22.10       26.63      6.42 o 
   2   8   2        2.00       -0.35      1.88 o 
   3   8   2      206.20      221.55      9.08 o 
   4   8   2       40.51       40.19      7.37 o 
   5   8   2        0.67        2.62      3.57 o 
   6   8   2        0.09       -1.19      3.57 o 
   7   8   2       12.73        8.32      5.71 o 
  -1   9   2       48.64       44.71      8.56 o 
   0   9   2       60.34       72.05     10.46 o 
   1   9   2      138.02      112.24     12.37 o 
   2   9   2        0.27        4.28      4.04 o 
   3   9   2       63.17       58.24      8.09 o 
   4   9   2       55.43       42.93      5.38 o 
   5   9   2        2.51        0.24      4.04 o 
   6   9   2        2.79       -0.24      4.04 o 
   7   9   2        3.52        0.24      4.52 o 
   0  10   2       93.08      101.54     12.84 o 
   1  10   2        9.03       16.88      6.18 o 
   2  10   2       17.09       10.70      5.47 o 
   3  10   2        1.51        3.57      4.28 o 
   4  10   2       55.24       53.86      6.12 o 
   5  10   2       54.86       58.04      6.60 o 
   6  10   2        4.11        1.19      4.04 o 
  -3 -10   3       22.13       20.45      6.18 o 
  -5  -9   3       16.55       13.55      4.99 o 
  -4  -9   3       29.28       21.40      5.71 o 
  -3  -9   3       24.14       27.35      6.18 o 
  -2  -9   3        9.28       11.89      4.76 o 
  -1  -9   3        9.31       17.83      6.18 o 
   0  -9   3        1.07        2.14      4.99 o 
  -6  -8   3        0.30       -1.43      3.57 o 
  -5  -8   3       71.68       75.86      9.75 o 
  -4  -8   3      150.30      156.71     11.41 o 
  -3  -8   3        4.86        6.18      3.80 o 
  -2  -8   3       37.23       51.60      7.61 o 
  -1  -8   3       75.28       65.39      8.56 o 
   0  -8   3      197.69      181.20     12.84 o 
   1  -8   3        4.40        3.57      4.52 o 
   2  -8   3       45.86       49.46      9.04 o 
  -7  -7   3        0.09       -0.48      4.52 o 
  -6  -7   3        2.85        5.94      4.52 o 
  -5  -7   3        0.47        3.33      3.33 o 
  -4  -7   3       61.23       62.54      8.09 o 
  -3  -7   3      460.83      469.41     17.60 o 
  -2  -7   3        2.30        0.42      1.76 o 
  -1  -7   3       93.34      116.96      6.21 o 
   0  -7   3       76.17       85.84      9.75 o 
   1  -7   3       75.71       64.68      9.04 o 
   2  -7   3       57.64       39.71      7.61 o 
   3  -7   3      116.01      107.48     12.37 o 
  -7  -6   3        8.52        8.48      3.95 o 
  -6  -6   3       17.21       19.26      5.71 o 
  -5  -6   3       34.50       33.29      6.90 o 
  -4  -6   3        1.53        5.71      3.57 o 
  -3  -6   3       25.69       26.63      5.23 o 
  -2  -6   3      311.09      319.83     22.12 o 
  -1  -6   3      227.20      241.30     11.53 o 
   0  -6   3       37.38       35.35      4.28 o 
   1  -6   3       66.50       92.03      9.75 o 
   2  -6   3        0.65       -2.14      3.09 o 
   3  -6   3      238.84      241.60     14.74 o 
   4  -6   3      123.13      112.95     13.08 o 
  -7  -5   3       71.68       50.32      6.90 o 
  -6  -5   3       32.88       28.03      4.71 o 
  -5  -5   3       99.98       89.70      7.21 o 
  -4  -5   3      146.47      159.32     10.46 o 
  -3  -5   3       12.53       11.89      3.57 o 
  -2  -5   3       49.75       52.25      5.35 o 
  -1  -5   3      131.23      137.22      5.55 o 
   0  -5   3      368.15      368.79      9.04 o 
   1  -5   3        9.10       10.86      2.85 o 
   2  -5   3      198.97      185.01     11.41 o 
   3  -5   3        0.38       -3.33      3.09 o 
   4  -5   3       44.67       40.43      7.85 o 
   5  -5   3       86.32       73.95     10.94 o 
  -8  -4   3        4.42        4.76      6.18 o 
  -7  -4   3        7.38        9.09      5.94 o 
  -6  -4   3      201.16      200.49     16.17 o 
  -5  -4   3       42.96       56.31      5.88 o 
  -4  -4   3        0.32        0.99      1.94 o 
  -3  -4   3      530.08      556.48     12.36 o 
  -2  -4   3      183.58      201.17      5.65 o 
  -1  -4   3     1573.98     1601.04     27.82 o 
   0  -4   3       27.91       24.17      4.64 o 
   1  -4   3        3.55        3.86      1.40 o 
   2  -4   3        0.90        0.49      1.54 o 
   3  -4   3      307.45      326.26     15.46 o 
   4  -4   3       16.04        1.19      3.57 o 
   5  -4   3       13.93        7.85      4.99 o 
  -8  -3   3        3.51        4.28      6.18 o 
  -7  -3   3       49.36       39.71      8.80 o 
  -6  -3   3       12.77       11.14      3.37 o 
  -5  -3   3       24.18       19.88      3.65 o 
  -4  -3   3       40.68       33.84      4.19 o 
  -3  -3   3      153.89      141.84      5.99 o 
  -2  -3   3     1797.56     1903.01     15.03 o 
  -1  -3   3      107.56       73.26      3.37 o 
   0  -3   3       92.69       61.04      3.78 o 
   1  -3   3      793.57      828.25     11.95 o 
   2  -3   3      998.41     1050.22     14.40 o 
   3  -3   3       95.27       85.84      9.27 o 
   4  -3   3        0.49        2.14      3.09 o 
   5  -3   3        0.24        2.38      3.80 o 
   6  -3   3      119.76      146.01     14.51 o 
  -7  -2   3        0.17        0.71      4.28 o 
  -6  -2   3        5.63        2.85      4.28 o 
  -5  -2   3      148.72      166.31     24.14 o 
  -4  -2   3      336.90      354.95     13.67 o 
  -3  -2   3       42.22       35.47      6.78 o 
  -2  -2   3       27.12       20.35      2.51 o 
  -1  -2   3      338.08      299.85      4.77 o 
   0  -2   3      436.99      407.60      7.49 o 
   1  -2   3      245.02      216.63      5.69 o 
   2  -2   3     1441.43     1544.41     17.23 o 
   3  -2   3      759.46      794.34     12.50 o 
   4  -2   3        1.08        0.24      2.62 o 
   5  -2   3        2.22        0.95      3.33 o 
   6  -2   3       74.44       50.17      8.80 o 
   7  -2   3      111.00      110.58     14.03 o 
  -7  -1   3        5.09       -0.48      4.76 o 
  -6  -1   3       22.04       14.74      5.47 o 
  -5  -1   3       88.30       90.80     14.03 o 
  -4  -1   3      677.26      697.07     18.79 o 
  -3  -1   3      868.30      918.50      9.90 o 
  -2  -1   3      292.54      298.30      7.85 o 
  -1  -1   3      115.74       98.05      3.86 o 
   0  -1   3        1.30        4.04      0.80 o 
   1  -1   3      318.82      331.37      6.56 o 
   2  -1   3      511.01      485.61      8.60 o 
   3  -1   3      135.09      131.42      6.42 o 
   4  -1   3      108.29      111.50     10.23 o 
   5  -1   3       80.39       60.16      8.09 o 
   6  -1   3       67.13       86.32     11.18 o 
   7  -1   3       38.52       50.89      9.99 o 
  -7   0   3       14.60       17.60      6.66 o 
  -6   0   3       25.28       16.41      5.94 o 
  -5   0   3      185.77      173.12     11.89 o 
  -4   0   3      495.38      504.46     10.29 o 
  -3   0   3      103.31      116.16      3.73 o 
  -2   0   3      132.97      111.03      2.81 o 
  -1   0   3     1716.31     1647.55     15.98 o 
   0   0   3     1940.50     1918.45     33.31 o 
   1   0   3      226.94      239.84      3.41 o 
   2   0   3        1.26        0.48      0.95 o 
   3   0   3      338.55      322.52      4.88 o 
   4   0   3      180.68      184.74     12.60 o 
   5   0   3        6.90        7.00      2.23 o 
   6   0   3       75.06       76.33      9.75 o 
   7   0   3        0.71       -1.43      3.80 o 
  -7   1   3        0.16       -1.90      4.76 o 
  -6   1   3       12.22        9.04      5.23 o 
  -5   1   3      106.74      112.24     11.89 o 
  -4   1   3      311.60      320.42     13.91 o 
  -3   1   3       16.19       13.95      2.45 o 
  -2   1   3     1127.19     1179.88     10.50 o 
  -1   1   3      737.76      678.74      6.98 o 
   0   1   3     1957.93     2014.61     23.54 o 
   1   1   3      650.21      683.49     14.27 o 
   2   1   3        1.17        2.18      1.08 o 
   3   1   3     1359.34     1383.87     16.61 o 
   4   1   3       73.45       73.87      4.68 o 
   5   1   3       20.12       15.42      3.69 o 
   6   1   3        2.89        0.96      2.10 o 
   7   1   3       53.51       54.93      8.80 o 
   8   1   3        2.16        4.28      5.23 o 
  -6   2   3        0.32        0.24      4.52 o 
  -5   2   3      110.86      119.61     12.60 o 
  -4   2   3        0.53        0.18      1.76 o 
  -3   2   3        1.79        1.29      2.26 o 
  -2   2   3        5.39        1.41      1.07 o 
  -1   2   3     5125.26     5179.08     33.53 o 
   0   2   3      568.61      590.92     10.94 o 
   1   2   3      321.69      340.52      9.04 o 
   2   2   3      632.94      547.41     13.55 o 
   3   2   3      206.36      191.76      5.97 o 
   4   2   3     1785.30     1761.36     21.08 o 
   5   2   3      104.37      110.58     15.93 o 
   6   2   3        0.65       -0.09      2.26 o 
   7   2   3        0.51        1.90      3.57 o 
   8   2   3       14.63       21.40      6.66 o 
  -6   3   3      216.32      225.67     16.65 o 
  -5   3   3        0.58       -1.19      3.80 o 
  -4   3   3       37.04       32.19      4.40 o 
  -3   3   3       82.20       84.89      7.85 o 
  -2   3   3      122.13      102.49      6.42 o 
  -1   3   3       62.18       48.02      3.69 o 
   0   3   3      267.79      272.99      7.61 o 
   1   3   3      119.20      107.25      5.23 o 
   2   3   3      210.02      223.05      8.56 o 
   3   3   3      630.79      622.79     15.69 o 
   4   3   3       34.92       27.10      3.42 o 
   5   3   3      175.62      184.23     10.94 o 
   6   3   3      380.22      402.13     11.59 o 
   7   3   3        1.49        1.97      5.47 o 
   8   3   3        0.64       -4.28      3.57 o 
  -5   4   3      230.44      243.81     10.94 o 
  -4   4   3       54.87       52.36      5.83 o 
  -3   4   3       16.06       24.02      4.76 o 
  -2   4   3      973.47      981.62     22.12 o 
  -1   4   3       69.19       56.83      5.94 o 
   0   4   3        5.89        0.15      0.83 o 
   1   4   3       79.07       81.33      4.99 o 
   2   4   3      229.04      268.71      9.75 o 
   3   4   3      708.71      724.33     17.60 o 
   4   4   3       18.51       14.27      3.57 o 
   5   4   3       13.52       11.15      2.74 o 
   6   4   3       46.94       53.39      5.59 o 
   7   4   3      206.30      226.61     10.17 o 
   8   4   3        0.96        1.36      3.18 o 
  -5   5   3       46.18       53.26      6.77 o 
  -4   5   3       91.66       88.70     10.23 o 
  -3   5   3      300.76      323.40     14.98 o 
  -2   5   3       28.04       34.72      5.71 o 
  -1   5   3      651.33      615.18     18.31 o 
   0   5   3       33.67       29.72      2.97 o 
   1   5   3      198.63      215.44      8.56 o 
   2   5   3     1525.76     1644.36     27.11 o 
   3   5   3        2.29        7.37      2.62 o 
   4   5   3       18.05       14.27      3.80 o 
   5   5   3        4.34        3.09      2.85 o 
   6   5   3      108.53      104.63     10.94 o 
   7   5   3       23.96       34.72      7.61 o 
   8   5   3        2.65       -5.71      3.80 o 
  -4   6   3      168.15      187.15     13.55 o 
  -3   6   3        4.78        7.37      4.04 o 
  -2   6   3       20.86       20.93      5.47 o 
  -1   6   3       44.98       46.85      7.13 o 
   0   6   3      453.28      467.03     17.12 o 
   1   6   3      291.54      295.00      8.28 o 
   2   6   3       95.86      131.98      8.32 o 
   3   6   3      414.89      424.47     15.22 o 
   4   6   3        1.60       -2.38      2.14 o 
   5   6   3       59.94       69.91      9.04 o 
   6   6   3       67.41       74.43      9.51 o 
   7   6   3       17.32        7.37      5.23 o 
   8   6   3        0.25       14.03      6.18 o 
  -3   7   3       53.27       48.99      8.32 o 
  -2   7   3       13.28       21.40      5.94 o 
  -1   7   3        5.09        6.66      3.57 o 
   0   7   3       13.37       11.41      4.04 o 
   1   7   3       74.05       81.80      9.51 o 
   2   7   3      117.59      114.38      8.56 o 
   3   7   3      175.82      197.85     11.65 o 
   4   7   3       52.22       65.39      8.56 o 
   5   7   3       11.30       14.27      4.99 o 
   6   7   3       18.97       29.49      6.90 o 
   7   7   3       16.56        2.85      5.47 o 
   8   7   3        2.38        4.04      5.71 o 
  -2   8   3        8.83        7.37      4.52 o 
  -1   8   3      255.77      295.10     16.17 o 
   0   8   3      182.89      180.01     12.84 o 
   1   8   3       30.21       28.06      6.42 o 
   2   8   3       15.26        8.36      3.69 o 
   3   8   3       28.47       32.34      6.18 o 
   4   8   3      262.39      282.26     15.22 o 
   5   8   3       12.49       10.70      4.76 o 
   6   8   3        0.23       -2.62      3.57 o 
   7   8   3        0.05       -0.71      4.52 o 
  -1   9   3       70.81       68.72     10.94 o 
   0   9   3       64.17       73.95     10.94 o 
   1   9   3       58.15       43.52      8.09 o 
   2   9   3        2.98        4.99      4.28 o 
   3   9   3        5.43        8.30      3.20 o 
   4   9   3       24.41       26.63      6.66 o 
   5   9   3       36.63       32.58      7.37 o 
   6   9   3        0.10        2.38      4.76 o 
   7   9   3        0.40       -4.99      3.33 o 
   0  10   3        8.85        7.85      4.76 o 
   1  10   3        7.39        8.32      5.71 o 
   2  10   3       47.74       46.37      8.80 o 
   3  10   3       89.11      100.11     11.89 o 
   4  10   3        0.21       -2.66      4.40 o 
   5  10   3        4.09        3.33      5.23 o 
   6  10   3       10.41       14.27      6.42 o 
  -4  -9   4       17.20       15.22      5.71 o 
  -3  -9   4        1.89        2.38      3.80 o 
  -2  -9   4        1.29       -0.71      3.57 o 
   0  -9   4        5.51        4.28      5.71 o 
  -6  -8   4       30.56       27.11      7.37 o 
  -5  -8   4       10.76       19.97      5.47 o 
  -4  -8   4       11.20       10.23      4.52 o 
  -3  -8   4       15.64       10.23      4.28 o 
  -2  -8   4       69.21       73.72      9.04 o 
  -1  -8   4       78.86       87.98      9.51 o 
   0  -8   4       29.84       26.40      6.90 o 
   1  -8   4        1.36       -0.24      4.28 o 
  -6  -7   4        1.37        0.00      3.80 o 
  -5  -7   4        2.99        0.95      3.57 o 
  -4  -7   4        0.42        4.76      3.57 o 
  -3  -7   4      204.30      211.64     12.37 o 
  -2  -7   4      329.26      322.69     14.74 o 
  -1  -7   4        1.92        1.77      2.23 o 
   0  -7   4       37.68       33.77      6.90 o 
   1  -7   4       28.34       30.20      6.42 o 
   2  -7   4      168.29      149.81     14.51 o 
   3  -7   4        9.55        5.94      5.47 o 
  -7  -6   4       24.31       16.68      6.06 o 
  -6  -6   4       73.00       49.46      8.09 o 
  -5  -6   4        2.41       -2.85      3.09 o 
  -4  -6   4        1.82        1.43      2.62 o 
  -3  -6   4        0.51        0.95      2.62 o 
  -2  -6   4      210.56      204.74     11.18 o 
  -1  -6   4      849.55      875.76     15.30 o 
   0  -6   4       53.85       41.74      4.33 o 
   1  -6   4       78.05       83.23      9.27 o 
   2  -6   4       95.84       91.79     10.94 o 
   3  -6   4      148.53      139.82     13.79 o 
   4  -6   4       12.05        8.80      5.71 o 
  -7  -5   4        3.63        7.58      3.82 o 
  -6  -5   4       32.10       25.47      4.79 o 
  -5  -5   4       75.09       82.14      7.14 o 
  -4  -5   4       95.65       90.65      7.06 o 
  -3  -5   4       37.92       31.15      5.47 o 
  -2  -5   4        1.13        2.62      2.38 o 
  -1  -5   4       18.50       15.56      2.77 o 
   0  -5   4      559.24      554.83     11.60 o 
   1  -5   4       46.65       59.46      5.71 o 
   2  -5   4      146.66      141.73     10.46 o 
   3  -5   4       44.47       54.22      8.80 o 
   4  -5   4        2.41        0.95      4.28 o 
   5  -5   4       61.77       71.58     11.41 o 
  -7  -4   4        0.09       -0.60      3.08 o 
  -6  -4   4        7.83        5.74      3.18 o 
  -5  -4   4      353.36      364.42     21.04 o 
  -4  -4   4       91.19       96.45      7.37 o 
  -3  -4   4       85.48       97.36      6.77 o 
  -2  -4   4      231.90      229.00     10.46 o 
  -1  -4   4       58.95       51.19      3.82 o 
   0  -4   4       77.08       75.46      4.88 o 
   1  -4   4       73.90       77.69      5.18 o 
   2  -4   4      134.82      162.54      6.51 o 
   3  -4   4       18.48       15.69      5.23 o 
   4  -4   4       43.98       39.71      7.85 o 
   5  -4   4        1.45       -4.76      3.33 o 
  -7  -3   4        1.10        0.48      4.52 o 
  -6  -3   4       13.63        9.39      3.53 o 
  -5  -3   4       51.53       52.51      5.60 o 
  -4  -3   4      572.20      594.20     13.81 o 
  -3  -3   4       28.34       25.33      3.48 o 
  -2  -3   4       24.94       18.91      2.85 o 
  -1  -3   4     1882.80     1849.79     23.54 o 
   0  -3   4      102.27      102.32      6.54 o 
   1  -3   4      665.61      681.40     11.74 o 
   2  -3   4       50.25       49.97      4.11 o 
   3  -3   4       91.15       99.55      5.62 o 
   4  -3   4        0.87       -3.33      2.62 o 
   5  -3   4       47.80       49.70      8.80 o 
   6  -3   4       12.77        9.27      5.47 o 
  -7  -2   4        1.79       -1.43      4.52 o 
  -6  -2   4        6.50        8.09      4.99 o 
  -5  -2   4      228.46      236.84      9.03 o 
  -4  -2   4       71.85       73.41     11.53 o 
  -3  -2   4        1.13        4.71      2.06 o 
  -2  -2   4       99.41       89.82      4.67 o 
  -1  -2   4      515.45      463.80      6.70 o 
   0  -2   4     1978.36     1940.23     18.31 o 
   1  -2   4       46.53       61.59      4.04 o 
   2  -2   4      491.13      479.77      9.78 o 
   3  -2   4      719.86      765.68     20.93 o 
   4  -2   4      235.12      248.50     13.55 o 
   5  -2   4        0.61       -0.48      3.33 o 
   6  -2   4        3.20        1.66      4.04 o 
  -7  -1   4       32.10       23.07      7.61 o 
  -6  -1   4       18.28       14.98      5.71 o 
  -5  -1   4        5.88        1.88      2.11 o 
  -4  -1   4       73.01       76.01      5.71 o 
  -3  -1   4      145.75      147.79     12.96 o 
  -2  -1   4      319.73      326.67     16.17 o 
  -1  -1   4       44.72       30.23      1.73 o 
   0  -1   4        7.08        4.39      1.04 o 
   1  -1   4      110.33      120.19      4.45 o 
   2  -1   4      278.18      256.03      6.80 o 
   3  -1   4      536.93      551.54     10.94 o 
   4  -1   4      248.46      266.32      8.28 o 
   5  -1   4       96.85       93.93     10.46 o 
   6  -1   4        2.11       -0.24      3.80 o 
   7  -1   4       10.35       15.93      6.66 o 
  -7   0   4      131.51      133.64     15.69 o 
  -6   0   4      214.75      216.87     15.22 o 
  -5   0   4       46.70       41.38      7.61 o 
  -4   0   4       52.37       49.61      4.35 o 
  -3   0   4      169.11      179.79      6.34 o 
  -2   0   4     1461.62     1513.40     11.79 o 
  -1   0   4     2893.02     2964.15     41.73 o 
   0   0   4      569.30      616.34      7.12 o 
   1   0   4      130.58      155.82      3.40 o 
   2   0   4      109.28      104.37      4.43 o 
   3   0   4      526.66      547.34     10.80 o 
   4   0   4      132.42      131.30      5.92 o 
   5   0   4        0.40        0.43      2.14 o 
   6   0   4       79.28       68.96      9.51 o 
   7   0   4       30.61       27.58      7.13 o 
  -7   1   4       14.55       16.65      7.61 o 
  -6   1   4       31.80       26.87      7.61 o 
  -5   1   4       58.93       59.21      9.27 o 
  -4   1   4      235.36      244.22     13.55 o 
  -3   1   4      190.81      176.01      5.95 o 
  -2   1   4     1341.83     1399.96     12.45 o 
  -1   1   4      270.37      277.66      4.78 o 
   0   1   4      122.70       95.96      3.70 o 
   1   1   4      283.39      255.56      4.51 o 
   2   1   4     1770.46     1734.07     18.49 o 
   3   1   4       82.82       86.50      4.60 o 
   4   1   4       24.23       20.69      3.01 o 
   5   1   4       17.61       16.76      5.59 o 
   6   1   4       58.43       73.11      6.19 o 
   7   1   4       33.71       32.58      7.61 o 
  -6   2   4       48.79       44.94      9.99 o 
  -5   2   4       26.61       25.92      6.66 o 
  -4   2   4       27.59       26.40      6.18 o 
  -3   2   4       58.24       71.39      8.32 o 
  -2   2   4      264.87      231.88      6.28 o 
  -1   2   4      720.42      735.69      9.75 o 
   0   2   4     1022.74     1067.47     17.36 o 
   1   2   4      122.97      105.58      5.71 o 
   2   2   4     1181.44     1168.29     21.88 o 
   3   2   4      556.02      562.65     18.43 o 
   4   2   4       21.05       21.65      4.87 o 
   5   2   4      195.61      216.30     13.08 o 
   6   2   4      107.26      109.92      9.16 o 
   7   2   4        8.40       14.98      5.47 o 
   8   2   4        6.67        1.66      4.76 o 
  -6   3   4       35.32       33.29      9.27 o 
  -5   3   4      211.00      213.07     15.22 o 
  -4   3   4        6.67        1.43      3.57 o 
  -3   3   4       73.98       70.62      5.71 o 
  -2   3   4        0.62       -1.19      1.66 o 
  -1   3   4      250.56      254.89      5.94 o 
   0   3   4       21.78       15.22      2.62 o 
   1   3   4     1586.64     1578.73     23.78 o 
   2   3   4      293.71      289.64     10.23 o 
   3   3   4       22.85       16.65      3.33 o 
   4   3   4      106.30      103.48      5.94 o 
   5   3   4        5.83        5.37      2.27 o 
   6   3   4      538.03      540.58     13.76 o 
   7   3   4       27.16       27.48      4.52 o 
   8   3   4       11.32       13.08      5.71 o 
  -5   4   4       91.86       83.94     12.37 o 
  -4   4   4      454.94      419.85     12.72 o 
  -3   4   4       71.37       66.58      7.61 o 
  -2   4   4      352.71      345.04     12.84 o 
  -1   4   4      222.50      222.10      9.99 o 
   0   4   4       38.44       33.91      2.97 o 
   1   4   4       46.44       47.32      4.99 o 
   2   4   4      400.91      414.95     12.84 o 
   3   4   4      467.21      486.53     15.22 o 
   4   4   4        4.41        4.76      2.62 o 
   5   4   4       37.05       39.83      4.62 o 
   6   4   4        2.56       -2.85      2.02 o 
   7   4   4      109.00      100.49      7.90 o 
   8   4   4       31.92       38.50      5.72 o 
  -5   5   4       27.63       23.54      8.09 o 
  -4   5   4       96.08       91.31      7.82 o 
  -3   5   4      480.90      484.63     17.83 o 
  -2   5   4       16.85       16.41      4.28 o 
  -1   5   4      185.29      202.60     10.94 o 
   0   5   4      493.95      516.04     23.19 o 
   1   5   4        5.01        3.57      2.14 o 
   2   5   4      137.47      145.77      8.09 o 
   3   5   4      192.88      182.39      9.75 o 
   4   5   4       22.31       16.88      4.28 o 
   5   5   4       17.87       30.91      6.18 o 
   6   5   4       10.28        9.75      4.76 o 
   7   5   4        0.49        0.95      3.80 o 
   8   5   4       11.04       -7.85      5.23 o 
  -4   6   4        0.79       -2.62      3.80 o 
  -3   6   4       34.70       39.24      7.13 o 
  -2   6   4      128.31      125.79      9.99 o 
  -1   6   4      370.42      340.05     14.98 o 
   0   6   4       61.41       68.25      8.32 o 
   1   6   4      307.76      337.52     11.30 o 
   2   6   4       43.34       37.33      5.47 o 
   3   6   4      179.35      178.82     10.23 o 
   4   6   4      216.91      208.07     11.65 o 
   5   6   4        4.62       -0.24      2.62 o 
   6   6   4       33.50       36.86      7.13 o 
   7   6   4        4.33        3.57      4.99 o 
   8   6   4        3.67        3.57      5.94 o 
  -3   7   4        1.35       -0.71      3.80 o 
  -2   7   4      271.63      306.04     16.17 o 
  -1   7   4       20.40       17.12      5.23 o 
   0   7   4       10.96       23.07      5.71 o 
   1   7   4        2.22        1.66      2.62 o 
   2   7   4      262.74      257.06     11.89 o 
   3   7   4      217.41      231.38     12.13 o 
   4   7   4       17.66       13.08      4.28 o 
   5   7   4       65.45       58.26      8.09 o 
   6   7   4        0.09       -2.85      2.62 o 
   7   7   4       20.73       14.03      5.94 o 
   8   7   4        3.47        5.23      5.94 o 
  -2   8   4       25.57       24.49      6.66 o 
  -1   8   4      140.25      142.68     14.03 o 
   0   8   4        0.76        0.71      3.09 o 
   1   8   4        1.00        1.43      2.85 o 
   2   8   4       31.30       23.54      5.94 o 
   3   8   4       68.06       44.47      7.13 o 
   4   8   4       33.62       36.14      6.90 o 
   5   8   4       11.36       10.94      4.52 o 
   6   8   4       28.48       19.74      6.18 o 
   7   8   4        1.46       -2.38      4.28 o 
  -1   9   4        9.62       10.70      4.99 o 
   0   9   4       26.23       33.77      7.61 o 
   1   9   4      114.89      144.58     14.74 o 
   2   9   4      110.57       87.51     11.18 o 
   3   9   4        6.62        4.96      3.01 o 
   4   9   4       22.22        5.94      4.04 o 
   5   9   4       13.66       11.65      4.99 o 
   6   9   4       83.77      103.92     13.08 o 
   1  10   4       15.36       10.46      5.94 o 
   2  10   4       28.55       34.00      8.32 o 
   3  10   4       56.74       41.38      8.32 o 
   4  10   4        0.10        2.07      3.14 o 
   5  10   4        0.26        1.43      4.52 o 
  -3  -9   5       12.44       20.45      5.71 o 
  -2  -9   5       16.68       15.93      5.94 o 
  -5  -8   5        3.52        5.47      4.28 o 
  -4  -8   5       25.83       28.06      6.66 o 
  -3  -8   5       18.08       15.46      4.76 o 
  -2  -8   5       37.74       43.52      7.13 o 
  -1  -8   5       18.29       21.40      5.47 o 
   1  -8   5       40.96       51.36      9.51 o 
  -6  -7   5        0.12        0.71      4.04 o 
  -5  -7   5       75.78       60.40      9.27 o 
  -4  -7   5       81.06       48.75      8.09 o 
  -3  -7   5       19.79       24.49      5.71 o 
  -2  -7   5       21.34       22.12      5.23 o 
  -1  -7   5       58.40       61.11      8.09 o 
   0  -7   5      102.53      102.25      9.75 o 
   1  -7   5       33.67       21.40      6.18 o 
   2  -7   5       53.16       74.43     11.18 o 
  -6  -6   5       34.21       21.91      4.70 o 
  -5  -6   5       76.04       74.91      9.75 o 
  -4  -6   5        1.47        4.99      3.80 o 
  -3  -6   5        2.55        1.90      2.62 o 
  -2  -6   5        6.30        7.85      3.80 o 
  -1  -6   5      609.88      624.21     19.74 o 
   0  -6   5      319.86      292.58     16.41 o 
   1  -6   5        3.91       -4.99      3.33 o 
   2  -6   5       23.81       26.16      6.66 o 
   3  -6   5       67.57       86.56     11.65 o 
  -7  -5   5        5.80        4.39      3.59 o 
  -6  -5   5        0.10        1.04      2.91 o 
  -5  -5   5       94.57       81.26      7.30 o 
  -4  -5   5      221.80      232.98      9.78 o 
  -3  -5   5       22.51       12.37      4.28 o 
  -2  -5   5        1.95        4.52      3.09 o 
  -1  -5   5       14.94       12.13      3.80 o 
   0  -5   5      281.86      251.93      8.15 o 
   1  -5   5      470.13      464.26     11.89 o 
   2  -5   5       29.92       21.40      5.71 o 
   3  -5   5      133.65      127.93     13.32 o 
   4  -5   5       37.02       39.71      8.56 o 
  -7  -4   5       36.46       32.32      5.77 o 
  -6  -4   5       23.11       17.22      4.10 o 
  -5  -4   5      117.57      112.55      8.39 o 
  -4  -4   5      203.74      213.64     11.30 o 
  -3  -4   5      121.19      122.09      6.67 o 
  -2  -4   5       73.62       63.25      7.37 o 
  -1  -4   5       85.95      104.15      9.27 o 
   0  -4   5        0.96       -1.35      1.49 o 
   1  -4   5       29.19       28.53      3.61 o 
   2  -4   5      586.64      653.08     13.40 o 
   3  -4   5       20.63       10.70      4.52 o 
   4  -4   5       65.49       63.02      9.51 o 
   5  -4   5        1.46        4.04      4.99 o 
  -7  -3   5        2.71        1.66      5.47 o 
  -6  -3   5       51.82       45.48      5.92 o 
  -5  -3   5       33.70       31.16      4.60 o 
  -4  -3   5      279.12      299.30     10.26 o 
  -3  -3   5      285.14      280.89      9.34 o 
  -2  -3   5       17.62       10.95      2.57 o 
  -1  -3   5      508.90      497.94     15.46 o 
   0  -3   5      441.67      417.52      8.94 o 
   1  -3   5       46.44       41.68      3.93 o 
   2  -3   5       12.39        8.93      2.28 o 
   3  -3   5      141.55      138.77     11.30 o 
   4  -3   5       12.00       10.94      4.99 o 
   5  -3   5       15.98       16.17      5.94 o 
   6  -3   5       21.20       16.88      7.13 o 
  -7  -2   5        1.85        3.33      5.47 o 
  -6  -2   5        5.14        8.32      5.94 o 
  -5  -2   5       89.59       81.26      6.73 o 
  -4  -2   5       24.02       23.10      3.59 o 
  -3  -2   5        2.00        1.92      1.66 o 
  -2  -2   5      868.36      833.72     14.73 o 
  -1  -2   5      572.11      543.01     11.17 o 
   0  -2   5      192.11      189.39      5.65 o 
   1  -2   5      535.64      555.06     10.58 o 
   2  -2   5       37.50       40.38      3.95 o 
   3  -2   5      444.54      427.46     16.65 o 
   4  -2   5       75.95       71.19      5.83 o 
   5  -2   5       15.66       16.17      5.71 o 
   6  -2   5        1.78       -2.14      3.80 o 
  -7  -1   5       57.44       49.46     10.46 o 
  -6  -1   5        7.44        8.56      5.47 o 
  -5  -1   5       10.00        9.04      4.52 o 
  -4  -1   5       32.88       27.47      6.78 o 
  -3  -1   5      184.84      181.45      7.25 o 
  -2  -1   5      216.17      232.40      7.54 o 
  -1  -1   5      163.96      161.47      5.88 o 
   0  -1   5       39.12       40.47      4.16 o 
   1  -1   5       11.84       10.41      2.02 o 
   2  -1   5     1382.77     1463.97     18.58 o 
   3  -1   5       46.59       45.25      4.27 o 
   4  -1   5      209.66      243.45      8.60 o 
   5  -1   5      102.34      111.05     11.65 o 
   6  -1   5       44.96       38.76      8.09 o 
   7  -1   5        0.09       -4.04      4.04 o 
  -6   0   5      237.61      216.63     15.93 o 
  -5   0   5      142.93      133.40     13.32 o 
  -4   0   5       48.04       52.55      4.97 o 
  -3   0   5       25.15       25.89      7.49 o 
  -2   0   5      199.52      177.34      6.33 o 
  -1   0   5      975.33     1003.26     14.36 o 
   0   0   5       58.37       71.80      3.02 o 
   1   0   5        4.61        5.63      1.14 o 
   2   0   5       62.62       58.50      4.45 o 
   3   0   5      348.00      361.69     16.65 o 
   4   0   5       10.73       11.76      2.77 o 
   5   0   5       91.16       90.96      8.80 o 
   6   0   5       88.38       68.25      9.75 o 
   7   0   5       34.88       24.49      7.37 o 
  -6   1   5       12.16        9.27      5.94 o 
  -5   1   5      496.36      479.87     21.64 o 
  -4   1   5      354.12      360.97     17.36 o 
  -3   1   5       25.50       24.32      3.25 o 
  -2   1   5       28.72       37.20      3.65 o 
  -1   1   5     1066.74     1144.96     15.37 o 
   0   1   5     1237.77     1307.89     15.72 o 
   1   1   5      612.67      581.89      7.66 o 
   2   1   5       29.64       37.28      3.53 o 
   3   1   5        5.02        2.35      1.59 o 
   4   1   5       32.16       35.27      9.27 o 
   5   1   5       61.57       61.66      5.54 o 
   6   1   5       68.25       73.45      8.68 o 
   7   1   5        1.77        3.57      4.28 o 
  -6   2   5        1.02       -0.48      4.52 o 
  -5   2   5       54.34       49.70      9.51 o 
  -4   2   5      112.87      118.42     12.60 o 
  -3   2   5       41.97       44.71      7.37 o 
  -2   2   5      691.99      710.79      9.43 o 
  -1   2   5      355.96      326.14      6.01 o 
   0   2   5     1112.45     1140.23     20.21 o 
   1   2   5        2.42        0.00      1.43 o 
   2   2   5      374.07      328.65      8.40 o 
   3   2   5      424.69      446.83     10.50 o 
   4   2   5      215.46      224.19      7.99 o 
   5   2   5        7.17        5.54      2.73 o 
   6   2   5        0.96        1.09      2.34 o 
   7   2   5       12.80       13.44      4.52 o 
  -5   3   5       41.55       45.66      9.27 o 
  -4   3   5      235.22      254.20     15.69 o 
  -3   3   5       26.02       24.97      5.94 o 
  -2   3   5        8.34        8.32      2.85 o 
  -1   3   5      240.58      245.05      6.29 o 
   0   3   5      117.86       99.40      5.94 o 
   1   3   5      744.84      716.95     16.65 o 
   2   3   5      643.74      667.97     16.88 o 
   3   3   5      109.38      103.44      7.37 o 
   4   3   5      119.52      123.04      6.21 o 
   5   3   5       50.18       50.94      6.90 o 
   6   3   5       10.70        6.41      2.80 o 
   7   3   5       65.74       67.09      7.01 o 
   8   3   5       10.95        4.76      4.99 o 
  -5   4   5       96.04       97.50     13.55 o 
  -4   4   5      189.79      188.57     14.27 o 
  -3   4   5       74.16       74.37     10.58 o 
  -2   4   5       73.03       59.69      6.66 o 
  -1   4   5      286.22      291.78     11.65 o 
   0   4   5      109.05      101.54      6.18 o 
   1   4   5       30.86       23.30      4.04 o 
   2   4   5       37.16       40.21      3.78 o 
   3   4   5      512.94      478.45     15.46 o 
   4   4   5       36.15       24.73      4.99 o 
   5   4   5       22.16       27.48      4.12 o 
   6   4   5       43.41       41.83      5.04 o 
   7   4   5        0.63        4.13      4.52 o 
   8   4   5       65.03       57.24      7.01 o 
  -4   5   5       60.01       70.39     11.18 o 
  -3   5   5       32.04       30.68      6.18 o 
  -2   5   5      597.72      498.66     17.12 o 
  -1   5   5        0.50       -1.66      2.14 o 
   0   5   5      615.72      657.47     16.17 o 
   1   5   5        0.54        0.48      1.90 o 
   2   5   5        0.45        1.19      1.90 o 
   3   5   5       26.84       19.50      4.04 o 
   4   5   5      199.65      205.93     11.18 o 
   5   5   5       97.15      124.37      9.51 o 
   6   5   5        0.26        2.62      3.33 o 
   7   5   5        0.82        2.14      4.04 o 
   8   5   5        2.00        9.04      5.23 o 
  -4   6   5        0.30       -5.71      4.52 o 
  -3   6   5       21.29       28.77      6.18 o 
  -2   6   5      146.39      146.48     10.70 o 
  -1   6   5     1106.26     1151.41     28.54 o 
   0   6   5       17.12       14.98      4.52 o 
   1   6   5       37.58       53.27      5.94 o 
   2   6   5      226.21      236.37     10.94 o 
   3   6   5       97.58       87.75      8.80 o 
   4   6   5       81.41       77.28      8.56 o 
   5   6   5        6.86        5.23      3.33 o 
   6   6   5        4.83        8.09      4.28 o 
   7   6   5        2.24        4.99      4.04 o 
   8   6   5        5.68        4.28      5.71 o 
  -3   7   5        2.78        3.57      4.76 o 
  -2   7   5        7.10        3.57      4.04 o 
  -1   7   5       79.88       68.01      9.51 o 
   0   7   5      119.32      141.01     10.94 o 
   1   7   5       42.16       40.90      7.13 o 
   2   7   5      122.02      126.75      9.04 o 
   3   7   5      260.40      259.91     13.08 o 
   4   7   5        0.32        0.00      2.62 o 
   5   7   5       14.33       12.84      4.52 o 
   6   7   5       37.66       31.39      6.42 o 
   7   7   5        3.00        3.57      4.28 o 
  -2   8   5       48.98       68.25     10.70 o 
  -1   8   5       20.81       24.02      6.66 o 
   0   8   5      177.26      202.13     14.03 o 
   1   8   5        0.45       -0.48      2.85 o 
   2   8   5        6.22        8.80      4.28 o 
   3   8   5       19.07       21.40      4.99 o 
   4   8   5       65.40       55.41      8.09 o 
   5   8   5       29.16       37.10      7.37 o 
   6   8   5       14.90        9.75      4.76 o 
   7   8   5       12.99       25.68      6.66 o 
   0   9   5        2.24        3.80      4.52 o 
   1   9   5       61.84       82.52     11.41 o 
   2   9   5        6.36        8.32      4.52 o 
   4   9   5        4.89        3.80      4.04 o 
   5   9   5        5.25        5.94      4.52 o 
   6   9   5       14.43        1.66      4.52 o 
   1  10   5        3.34        6.90      4.99 o 
   2  10   5       42.40       27.82      7.37 o 
   3  10   5       50.23       43.28      8.80 o 
   4  10   5       11.98        6.90      5.47 o 
   5  10   5        4.89       -2.38      4.04 o 
  -4  -8   6        0.41        8.09      4.52 o 
  -3  -8   6        0.46        8.56      4.76 o 
  -2  -8   6       23.50       34.96      7.13 o 
  -1  -8   6       23.28       14.51      4.76 o 
  -5  -7   6       33.13       26.16      6.90 o 
  -4  -7   6       33.99       32.82      6.90 o 
  -3  -7   6        4.89        7.61      3.80 o 
  -2  -7   6       60.09       58.97      8.56 o 
  -1  -7   6       58.25       65.16      8.80 o 
   0  -7   6       29.58       31.63      6.42 o 
  -6  -6   6        0.48       -3.22      3.11 o 
  -5  -6   6       29.68       29.25      6.90 o 
  -4  -6   6        0.47        3.57      3.57 o 
  -3  -6   6      116.10      120.80     11.41 o 
  -2  -6   6      112.32      115.09     11.18 o 
  -1  -6   6       89.64      110.34     10.94 o 
   0  -6   6       31.96       39.95      6.66 o 
   1  -6   6       29.20       13.79      5.47 o 
   2  -6   6      116.07      123.89     13.55 o 
   3  -6   6       27.41       14.27      6.42 o 
  -6  -5   6        9.68       10.79      6.30 o 
  -5  -5   6       10.96       10.60      3.69 o 
  -4  -5   6      112.94      113.68      8.39 o 
  -3  -5   6        4.49        6.66      3.33 o 
  -2  -5   6        8.26       11.41      3.80 o 
  -1  -5   6       13.92       15.22      4.52 o 
   0  -5   6       23.70       24.97      4.99 o 
   1  -5   6      479.83      496.97     19.38 o 
   2  -5   6      191.29      189.76     12.60 o 
   3  -5   6        0.91        7.37      4.99 o 
   4  -5   6        1.14        9.51      5.94 o 
  -6  -4   6      187.95      164.33      9.93 o 
  -5  -4   6        1.66        1.92      2.67 o 
  -4  -4   6       27.00       17.20      3.69 o 
  -3  -4   6      107.40      108.41     10.23 o 
  -2  -4   6      598.49      591.40     19.26 o 
  -1  -4   6       20.83       12.37      3.80 o 
   0  -4   6       47.05       41.14      6.18 o 
   1  -4   6       17.59       13.44      3.03 o 
   2  -4   6      390.67      408.58     11.23 o 
   3  -4   6      329.59      335.29     16.88 o 
   4  -4   6       22.31        5.23      5.47 o 
  -6  -3   6       54.34       50.64     10.82 o 
  -5  -3   6       82.35       90.60      7.71 o 
  -4  -3   6      118.28      115.94      8.22 o 
  -3  -3   6      379.49      419.56     18.79 o 
  -2  -3   6      862.87      920.12     20.45 o 
  -1  -3   6      293.87      267.62     13.55 o 
   0  -3   6       21.17       18.79      4.28 o 
   1  -3   6        0.50        1.78      1.85 o 
   2  -3   6      127.15      125.83     12.37 o 
   3  -3   6       37.33       35.03      4.29 o 
   4  -3   6      123.07      116.28     12.37 o 
   5  -3   6        6.01        0.24      4.28 o 
  -6  -2   6       44.69       29.49      8.32 o 
  -5  -2   6        5.68        4.19      2.74 o 
  -4  -2   6      160.39      189.14     14.39 o 
  -3  -2   6       35.45       28.80      5.11 o 
  -2  -2   6     1139.24     1190.21     19.11 o 
  -1  -2   6      301.19      309.85      9.08 o 
   0  -2   6       77.50       77.43      4.62 o 
   1  -2   6      489.36      488.84     10.65 o 
   2  -2   6      801.66      785.24     14.37 o 
   3  -2   6       93.93       91.76      6.55 o 
   4  -2   6       63.59       76.90      6.57 o 
   5  -2   6       34.03       19.26      5.94 o 
   6  -2   6       28.53       34.24      8.56 o 
  -6  -1   6       31.89       23.78      7.61 o 
  -5  -1   6       33.45       44.23      8.80 o 
  -4  -1   6        2.14        1.09      1.98 o 
  -3  -1   6      137.90      133.53      6.78 o 
  -2  -1   6       36.84       38.88      9.63 o 
  -1  -1   6      119.91      123.98      5.63 o 
   0  -1   6      446.18      453.51      7.45 o 
   1  -1   6      281.08      247.70      7.38 o 
   2  -1   6      591.85      617.05     12.44 o 
   3  -1   6      144.57      138.27     16.53 o 
   4  -1   6        6.08        6.29      3.80 o 
   5  -1   6       97.72      116.48     12.01 o 
   6  -1   6      141.56      163.37     15.93 o 
  -6   0   6       88.87       69.44     11.65 o 
  -5   0   6      205.54      204.74     14.74 o 
  -4   0   6       30.45       26.87      6.42 o 
  -3   0   6        1.44        1.86      1.83 o 
  -2   0   6      217.63      215.99      7.62 o 
  -1   0   6      474.37      496.60     10.84 o 
   0   0   6       78.06       73.19      4.40 o 
   1   0   6       10.68        9.62      1.68 o 
   2   0   6      134.48      123.38      5.63 o 
   3   0   6       57.16       61.69      9.99 o 
   4   0   6      214.46      212.19     11.53 o 
   5   0   6       26.26       22.16      6.66 o 
   6   0   6      111.62      107.48     12.60 o 
   7   0   6       18.32       16.41      6.42 o 
  -6   1   6       12.70       10.46      6.42 o 
  -5   1   6       65.20       80.14     11.18 o 
  -4   1   6      657.00      649.66     24.26 o 
  -3   1   6       64.10       62.41      5.31 o 
  -2   1   6       71.51       78.46      5.60 o 
  -1   1   6       14.46       15.35      2.60 o 
   0   1   6       90.25       83.49      4.77 o 
   1   1   6      610.65      601.27      8.83 o 
   2   1   6      128.76      130.84      8.32 o 
   3   1   6       19.45       19.92      3.03 o 
   4   1   6        2.13        0.44      1.66 o 
   5   1   6       81.88       86.56     10.31 o 
   6   1   6       21.27       22.79      4.23 o 
   7   1   6       23.13       23.30      7.13 o 
  -5   2   6       30.24       24.73      7.61 o 
  -4   2   6       11.92        6.90      4.76 o 
  -3   2   6      487.15      474.16     19.97 o 
  -2   2   6      525.26      532.06     13.32 o 
  -1   2   6      286.34      269.38      5.98 o 
   0   2   6       13.77       16.57      2.60 o 
   1   2   6      381.06      425.77      9.11 o 
   2   2   6      971.38      944.29     21.40 o 
   3   2   6      165.58      157.23      6.81 o 
   4   2   6       13.66        9.78      2.60 o 
   5   2   6        2.80        2.70      2.27 o 
   6   2   6       56.89       51.91     14.03 o 
   7   2   6        9.58       16.24      3.99 o 
  -5   3   6        4.76       -1.43      4.76 o 
  -4   3   6       20.89       15.69      5.94 o 
  -3   3   6       10.99        8.09      4.52 o 
  -2   3   6      478.36      483.68     19.02 o 
  -1   3   6      285.59      309.57      6.83 o 
   0   3   6      329.89      324.12     11.41 o 
   1   3   6        3.90        4.04      2.14 o 
   2   3   6      887.55      912.66     21.64 o 
   3   3   6      106.95      102.01      7.85 o 
   4   3   6       33.36       25.61      4.86 o 
   5   3   6       93.86       97.72      8.68 o 
   6   3   6       55.05       42.15      5.28 o 
   7   3   6        3.23        4.81      6.66 o 
  -4   4   6       45.12       47.08      9.51 o 
  -3   4   6      105.39      106.77     12.37 o 
  -1   4   6      128.07      122.94      8.09 o 
   0   4   6      353.24      344.57     11.89 o 
   1   4   6       64.33       66.11      6.66 o 
   2   4   6      323.96      319.60     12.84 o 
   3   4   6      773.00      752.05     14.54 o 
   4   4   6       27.41       32.58      5.94 o 
   5   4   6        0.61        0.95      2.62 o 
   6   4   6       69.40       75.57      6.89 o 
   7   4   6       12.03       10.49      4.16 o 
  -4   5   6       30.65       33.29      8.80 o 
  -3   5   6      143.54      120.56     13.79 o 
  -2   5   6      471.46      446.58     16.65 o 
  -1   5   6       24.47       28.30      5.47 o 
   0   5   6      183.57      176.92     10.46 o 
   1   5   6      123.58      135.07      7.85 o 
   2   5   6      564.87      560.96     17.12 o 
   3   5   6       22.10       19.26      4.52 o 
   4   5   6       21.01       15.69      4.28 o 
   5   5   6       50.64       61.59      8.32 o 
   6   5   6       58.06       56.12      8.56 o 
   7   5   6       25.42       28.06      7.13 o 
  -2   6   6      121.37      150.29     10.94 o 
  -1   6   6      120.30      123.89     11.65 o 
   0   6   6      289.11      330.06     15.22 o 
   1   6   6        0.37        0.48      2.38 o 
   2   6   6      551.62      569.52     18.07 o 
   3   6   6        0.28        2.14      2.62 o 
   4   6   6       61.89       44.94      6.90 o 
   5   6   6       25.59       19.97      5.47 o 
   6   6   6      168.12      152.66     11.89 o 
   7   6   6       14.44       24.02      7.13 o 
  -2   7   6        3.32        7.85      4.99 o 
  -1   7   6      100.63      147.67     14.03 o 
   0   7   6       51.38       42.09      7.85 o 
   1   7   6      552.84      555.97     20.93 o 
   2   7   6        5.46        5.94      3.09 o 
   3   7   6       57.71       59.21      7.85 o 
   4   7   6       26.73       26.40      5.71 o 
   5   7   6       22.64       26.16      6.18 o 
   6   7   6       56.05       58.97      8.80 o 
   7   7   6        0.06        1.66      4.52 o 
  -1   8   6        1.79        3.80      4.76 o 
   0   8   6        5.73        7.13      4.76 o 
   1   8   6       15.37        7.37      4.28 o 
   3   8   6        9.02        9.04      4.28 o 
   4   8   6       19.57       17.12      5.47 o 
   5   8   6       53.95       53.74      8.80 o 
   6   8   6        1.25        3.09      4.28 o 
   0   9   6       15.74       15.93      6.18 o 
   1   9   6       21.42       21.40      6.90 o 
   2   9   6      105.74       82.04     11.18 o 
   4   9   6        3.92       -3.09      3.57 o 
   5   9   6        5.20        4.04      4.52 o 
   6   9   6       37.70       24.97      6.90 o 
   3  10   6       43.22       38.52      8.32 o 
  -4  -7   7      102.60       96.55     10.94 o 
  -3  -7   7       12.33       24.49      6.42 o 
  -2  -7   7        1.80        4.99      4.04 o 
  -1  -7   7        3.13        0.48      3.33 o 
   0  -7   7       22.80       26.40      6.18 o 
  -5  -6   7        2.75        0.95      4.04 o 
  -4  -6   7       29.00       34.48      7.37 o 
  -3  -6   7       69.78       95.12     10.94 o 
  -2  -6   7      102.39       84.66      9.99 o 
  -1  -6   7       32.61       38.52      6.90 o 
   0  -6   7       31.92       46.37      7.85 o 
   1  -6   7       49.82       44.23      7.37 o 
  -5  -5   7        2.69       -0.10      2.91 o 
  -4  -5   7        1.63        2.18      2.77 o 
  -3  -5   7      100.89       87.27     10.23 o 
  -2  -5   7       15.25       17.83      5.23 o 
  -1  -5   7      142.21      137.21      9.99 o 
   0  -5   7       35.55       37.10      6.42 o 
   1  -5   7       82.74      110.81     10.70 o 
   2  -5   7      111.79      119.37     12.60 o 
   3  -5   7       19.29       14.27      6.66 o 
  -6  -4   7        0.79       -1.76      3.08 o 
  -5  -4   7        8.37       10.54      3.77 o 
  -4  -4   7       50.08       61.86      9.87 o 
  -3  -4   7       23.38       28.04      7.97 o 
  -2  -4   7      274.09      245.17     13.08 o 
  -1  -4   7       10.31        7.61      3.57 o 
   0  -4   7        0.74        0.48      2.62 o 
   1  -4   7       32.88       37.10      6.18 o 
   2  -4   7      101.37       99.89      7.11 o 
   3  -4   7      275.18      260.62     15.46 o 
   4  -4   7       13.13       13.55      6.18 o 
  -6  -3   7        2.29       -3.33      4.76 o 
  -5  -3   7      321.87      307.32     12.11 o 
  -4  -3   7      273.15      297.60     11.44 o 
  -3  -3   7       19.70        6.51      6.90 o 
  -2  -3   7       37.47       33.40      4.53 o 
  -1  -3   7      356.21      370.49     15.22 o 
   0  -3   7      452.77      447.06     16.65 o 
   1  -3   7       32.78       42.09      6.42 o 
   2  -3   7       13.92       12.74      3.14 o 
   3  -3   7       28.34       30.54      5.35 o 
   4  -3   7      175.84      184.53     13.79 o 
   5  -3   7      124.22      123.89     14.51 o 
  -6  -2   7       87.41       97.73     14.03 o 
  -5  -2   7      117.45      119.95     12.60 o 
  -4  -2   7       67.77       74.33     12.48 o 
  -3  -2   7       46.57       42.16      5.04 o 
  -2  -2   7       17.75       13.99      3.18 o 
  -1  -2   7      914.89      930.53     16.98 o 
   0  -2   7      677.44      636.10     19.26 o 
   1  -2   7       77.97       77.76      8.56 o 
   2  -2   7        4.49        4.50      2.27 o 
   3  -2   7        3.11        0.82      2.17 o 
   4  -2   7       48.75       53.54      5.71 o 
   5  -2   7       58.75       65.16     10.70 o 
  -6  -1   7        6.25        5.23      5.71 o 
  -5  -1   7       72.56       69.91     10.70 o 
  -4  -1   7       62.59       61.10      7.13 o 
  -3  -1   7       17.08       12.82      2.95 o 
  -2  -1   7      528.78      528.79     12.99 o 
  -1  -1   7       64.48       52.13     13.20 o 
   0  -1   7      717.75      733.84     20.45 o 
   1  -1   7      108.04      105.11      5.45 o 
   2  -1   7        0.68        0.39      1.54 o 
   3  -1   7      385.18      375.72     16.41 o 
   4  -1   7      196.33      212.98      8.97 o 
   5  -1   7       16.78       15.53      4.87 o 
   6  -1   7       12.75        1.90      4.76 o 
  -5   0   7       73.93       71.58     11.18 o 
  -4   0   7       17.50       17.12      6.18 o 
  -3   0   7       46.08       42.83      5.03 o 
  -2   0   7        8.18        9.96      2.51 o 
  -1   0   7      332.50      333.00      9.67 o 
   0   0   7        4.53        6.77      2.10 o 
   1   0   7      169.40      168.23      6.63 o 
   2   0   7      468.18      479.20     11.34 o 
   3   0   7       56.07       50.40      4.96 o 
   4   0   7      140.61      149.04     10.58 o 
   5   0   7       26.46       27.11      4.40 o 
   6   0   7        3.89        2.14      4.52 o 
  -5   1   7       36.69       34.00      8.32 o 
  -4   1   7      214.74      208.78     14.51 o 
  -3   1   7      174.50      150.05     11.65 o 
  -2   1   7        0.52        3.57      2.02 o 
  -1   1   7        1.66        3.45      2.02 o 
   0   1   7      132.46      132.90      9.51 o 
   1   1   7      241.65      252.54     11.65 o 
   2   1   7      194.16      190.81      7.48 o 
   3   1   7        4.50        0.80      1.66 o 
   4   1   7        0.42        0.43      1.93 o 
   5   1   7       64.09       61.88      6.30 o 
   6   1   7       74.64       70.62      7.07 o 
  -5   2   7       10.87        6.66      5.23 o 
  -4   2   7       14.62        9.99      5.94 o 
  -3   2   7      189.37      174.54     12.84 o 
  -2   2   7     1280.99     1301.88     19.83 o 
  -1   2   7       85.39       95.33      5.81 o 
   0   2   7       13.64       17.43      3.21 o 
   1   2   7       25.63       27.82      4.99 o 
   2   2   7      301.06      284.64     12.60 o 
   3   2   7      295.97      308.99      9.84 o 
   4   2   7        1.72        8.28      3.57 o 
   5   2   7        8.04        8.21      2.45 o 
   6   2   7        6.40        5.11      4.64 o 
   7   2   7        7.46        4.87      3.52 o 
  -4   3   7       15.26       23.54      7.37 o 
  -3   3   7       52.97       48.27      8.56 o 
  -2   3   7       54.49       62.78      9.04 o 
  -1   3   7      553.64      541.31     12.34 o 
   0   3   7      202.43      205.01     11.41 o 
   1   3   7      164.14      164.25      6.47 o 
   2   3   7       98.88      117.23      8.56 o 
   3   3   7      120.71      118.42      9.04 o 
   4   3   7      119.12      121.17      7.26 o 
   5   3   7       30.14       33.80      7.85 o 
   6   3   7        7.39        9.23      3.44 o 
   7   3   7        0.42       -1.87      2.80 o 
  -4   4   7      109.18      101.54     13.55 o 
  -3   4   7       10.59       10.46      5.47 o 
  -2   4   7        0.86        2.38      3.80 o 
  -1   4   7       52.37       52.32      8.09 o 
   0   4   7      317.48      308.66     12.37 o 
   1   4   7      158.99      165.98      9.51 o 
   2   4   7      216.96      227.33     11.65 o 
   3   4   7        0.57        2.62      2.62 o 
   4   4   7      138.50      158.13     10.46 o 
   5   4   7       74.08       71.34      9.04 o 
   6   4   7       19.02       16.14      4.10 o 
   7   4   7        9.60        4.39      3.35 o 
  -3   5   7        0.53       -0.24      4.28 o 
  -2   5   7        3.23        0.00      3.80 o 
  -1   5   7      330.24      363.11     15.22 o 
   0   5   7      223.81      250.40     12.60 o 
   1   5   7       24.63       18.31      4.28 o 
   2   5   7       99.07       95.06      6.64 o 
   3   5   7       66.94       83.70      9.04 o 
   4   5   7       76.57       80.14      9.04 o 
   5   5   7      224.93      216.39     13.32 o 
   6   5   7        6.94        3.33      4.04 o 
   7   5   7        7.84        2.62      4.52 o 
  -3   6   7       11.36       13.55      6.18 o 
  -1   6   7      128.47      136.97     12.84 o 
   0   6   7      260.33      260.15     14.27 o 
   1   6   7        1.76        2.85      2.85 o 
   2   6   7        1.50        0.71      2.62 o 
   3   6   7       75.87       74.43      8.80 o 
   4   6   7      136.53      142.92     10.70 o 
   5   6   7        0.53       -1.19      2.85 o 
   6   6   7        0.75       -1.19      3.33 o 
   7   6   7        7.69       29.25      7.37 o 
  -1   7   7       35.31       45.18      8.32 o 
   0   7   7       43.06       45.66      8.09 o 
   1   7   7      191.47      203.55     13.55 o 
   2   7   7      171.41      190.95     11.41 o 
   3   7   7        0.27       -1.43      2.62 o 
   4   7   7       71.61       77.52      9.27 o 
   5   7   7        0.71       -3.33      2.62 o 
   6   7   7        2.66        2.62      4.04 o 
   0   8   7        0.63        3.33      4.76 o 
   1   8   7       70.43       69.91     10.46 o 
   3   8   7      128.89      117.00     11.18 o 
   4   8   7       13.14       16.65      5.47 o 
   5   8   7       47.18       42.09      7.85 o 
   6   8   7       16.21       16.65      5.94 o 
   1   9   7        1.10        1.43      4.28 o 
   2   9   7       28.41       19.50      6.18 o 
   4   9   7       46.09       50.89      8.56 o 
   5   9   7        0.80        0.24      3.80 o 
  -3  -6   8      110.47      136.49     14.03 o 
  -2  -6   8      241.38      287.50     15.69 o 
  -1  -6   8        7.51       12.60      4.99 o 
   0  -6   8        1.08        5.23      4.04 o 
  -4  -5   8        3.53        1.16      3.18 o 
  -3  -5   8        5.12        6.66      4.28 o 
  -2  -5   8       65.85       63.25      8.80 o 
  -1  -5   8      128.71      146.72     13.32 o 
   0  -5   8       53.21       50.17      8.32 o 
   1  -5   8       49.83       59.69      9.04 o 
   2  -5   8       54.26       64.68      9.04 o 
  -5  -4   8       14.79       12.94      5.47 o 
  -4  -4   8        1.29        0.10      2.90 o 
  -3  -4   8        1.76        1.61      2.59 o 
  -2  -4   8       53.82       39.95      6.90 o 
  -1  -4   8      156.45      168.12     11.41 o 
   0  -4   8        2.01        5.23      3.80 o 
   1  -4   8       75.55       97.26     10.46 o 
   2  -4   8       51.99       57.55      8.32 o 
   3  -4   8       49.38       43.28      8.32 o 
  -5  -3   8        0.27       -0.47      3.20 o 
  -4  -3   8        8.25       10.97      3.76 o 
  -3  -3   8       11.76       14.94      3.60 o 
  -2  -3   8      151.16      160.80      8.29 o 
  -1  -3   8       31.13       43.28      7.13 o 
   0  -3   8      153.90      139.82     10.46 o 
   1  -3   8       15.18        9.27      4.28 o 
   2  -3   8       27.38       28.77      5.94 o 
   3  -3   8       20.70       22.64      4.19 o 
   4  -3   8       23.87       27.58      7.61 o 
  -5  -2   8       23.79       20.26      8.44 o 
  -4  -2   8        0.63       -1.43      3.45 o 
  -3  -2   8      587.77      605.98     15.78 o 
  -2  -2   8      242.89      280.01     10.41 o 
  -1  -2   8        6.21        4.28      3.33 o 
   0  -2   8       45.52       44.23      7.13 o 
   1  -2   8      505.68      488.43     18.07 o 
   2  -2   8      316.48      302.00     14.51 o 
   3  -2   8        2.56        4.87      4.16 o 
   4  -2   8       29.30       22.47     10.82 o 
   5  -2   8        2.63        6.66      5.47 o 
  -5  -1   8       19.34       18.07      7.37 o 
  -4  -1   8      133.53      138.27      9.04 o 
  -3  -1   8       38.23       43.61      7.37 o 
  -2  -1   8      254.81      254.19      9.71 o 
  -1  -1   8       75.09       77.36      6.38 o 
   0  -1   8        1.40        2.38      2.85 o 
   1  -1   8      626.71      617.08     19.97 o 
   2  -1   8      467.83      475.83     14.03 o 
   3  -1   8        6.01        5.92      4.16 o 
   4  -1   8        8.99        6.90      4.16 o 
   5  -1   8       19.97       26.87      4.94 o 
  -5   0   8        4.62       -0.71      4.76 o 
  -4   0   8        0.88        1.66      4.76 o 
  -3   0   8       84.85       98.62      7.65 o 
  -2   0   8      248.55      253.16      9.51 o 
  -1   0   8        6.03        3.94      2.40 o 
   0   0   8      168.75      190.95     11.18 o 
   1   0   8       16.99       24.73      5.71 o 
   2   0   8      574.40      561.05     13.01 o 
   3   0   8       51.51       54.52      5.62 o 
   4   0   8        0.53       -1.73      1.88 o 
   5   0   8      150.72      161.75      9.37 o 
   6   0   8       58.53       41.61      8.80 o 
  -5   1   8       59.11       65.39     11.41 o 
  -4   1   8       11.21        2.38      4.04 o 
  -3   1   8      199.20      180.49     13.79 o 
  -2   1   8       86.55       88.80      6.77 o 
  -1   1   8       59.00       64.69      5.69 o 
   0   1   8       62.82       39.47      6.42 o 
   1   1   8      285.98      295.34     13.55 o 
   2   1   8       69.23       67.65      5.78 o 
   3   1   8      111.49      107.14     15.46 o 
   4   1   8       41.25       46.69      5.94 o 
   5   1   8        4.35        4.99      2.86 o 
   6   1   8       73.19       74.44      7.48 o 
  -4   2   8       73.03       51.60     10.23 o 
  -3   2   8       44.89       47.32      9.04 o 
  -2   2   8      707.93      736.17     16.05 o 
  -1   2   8       81.72       74.11      6.05 o 
   0   2   8       23.77       17.25      3.19 o 
   1   2   8        3.08        1.90      2.62 o 
   2   2   8      356.96      328.63     14.51 o 
   3   2   8       71.89       66.60      5.97 o 
   4   2   8        6.26        5.81      2.84 o 
   5   2   8        6.43       10.96      3.48 o 
   6   2   8        4.11        9.94      3.69 o 
  -4   3   8       14.07        1.90      5.23 o 
  -3   3   8       20.95       21.64      7.13 o 
  -2   3   8       68.69       59.21      9.51 o 
  -1   3   8      352.54      346.76     10.62 o 
   0   3   8      551.80      546.93     16.05 o 
   1   3   8       80.20       68.96      7.85 o 
   2   3   8        4.38        0.95      2.62 o 
   3   3   8       10.56        9.99      4.04 o 
   4   3   8       47.81       29.96      5.94 o 
   5   3   8      109.83      104.85      8.19 o 
   6   3   8       12.18       14.86      4.04 o 
  -3   4   8      123.59      118.18     14.03 o 
  -2   4   8       34.71       26.40      6.90 o 
  -1   4   8       41.99       36.86      7.37 o 
   0   4   8       15.99       12.57      2.85 o 
   1   4   8      378.26      402.59     15.46 o 
   2   4   8      239.98      274.18     13.55 o 
   3   4   8       16.07        9.04      3.80 o 
   4   4   8       10.23       12.13      4.76 o 
   5   4   8       66.11       83.47     10.23 o 
   6   4   8       42.13       39.00      8.32 o 
  -3   5   8       49.91       37.33      9.27 o 
  -2   5   8      136.61      112.95     13.55 o 
  -1   5   8       19.20       19.74      6.18 o 
   1   5   8       84.81       86.08      9.04 o 
   2   5   8      228.15      230.90     12.60 o 
   3   5   8       25.94       25.92      5.23 o 
   4   5   8        8.09        6.18      3.33 o 
   5   5   8       12.68       16.88      5.23 o 
   6   5   8       59.17       36.86      7.37 o 
  -2   6   8      102.03      107.01     13.79 o 
   0   6   8        4.49        9.51      4.76 o 
   2   6   8       87.19       99.16     10.23 o 
   3   6   8        0.31        1.90      2.62 o 
   4   6   8       25.62       17.60      5.23 o 
   5   6   8       51.86       49.70      8.09 o 
   6   6   8       30.90       22.35      6.42 o 
   0   7   8       31.96       21.88      6.66 o 
   1   7   8       25.67       39.71      8.09 o 
   2   7   8      258.08      285.83     14.27 o 
   3   7   8        0.93        2.85      3.09 o 
   4   7   8        0.35        1.19      3.33 o 
   5   7   8       26.20       21.64      5.71 o 
   6   7   8       29.48       23.30      6.90 o 
   1   8   8       30.33       45.89      9.04 o 
   3   8   8      146.65      134.59     12.60 o 
   4   8   8        4.13        7.13      4.52 o 
   5   8   8        0.89       -0.95      3.57 o 
  -2  -5   9       27.50       22.35      6.18 o 
  -1  -5   9      159.49      156.95     12.37 o 
   0  -5   9      200.25      211.40     14.27 o 
  -3  -4   9       39.30       43.49     13.32 o 
  -2  -4   9       19.38        1.43      4.99 o 
  -1  -4   9       16.56       19.74      5.71 o 
   0  -4   9       26.28       30.20      6.66 o 
   1  -4   9      133.38      150.52     11.65 o 
   2  -4   9       49.73       40.43      7.61 o 
  -4  -3   9        6.59        2.72      3.12 o 
  -3  -3   9       19.80       18.29      4.67 o 
  -2  -3   9       21.14       14.27      4.99 o 
  -1  -3   9        1.40        9.51      4.28 o 
   0  -3   9       35.54       39.71      7.37 o 
   1  -3   9      111.07      127.22     12.37 o 
   2  -3   9       19.84       18.31      5.71 o 
   3  -3   9       16.11       13.32      4.99 o 
  -4  -2   9       36.44       35.54      5.65 o 
  -3  -2   9       28.98       22.54      5.11 o 
  -2  -2   9      151.96      176.68     12.37 o 
  -1  -2   9        1.74       10.23      4.52 o 
   0  -2   9       13.11       11.41      4.52 o 
   1  -2   9       65.95       69.91      9.04 o 
   2  -2   9      205.69      224.48     13.32 o 
   3  -2   9       11.38       20.45      5.94 o 
   4  -2   9        0.99       -2.73      2.84 o 
  -4  -1   9       73.97       85.48      8.26 o 
  -3  -1   9      159.15      164.84      9.58 o 
  -2  -1   9       20.16       27.32      5.83 o 
  -1  -1   9      408.49      374.53     17.12 o 
   0  -1   9       11.91       13.79      4.76 o 
   1  -1   9       29.99       40.19      6.90 o 
   2  -1   9       25.90       24.73      5.47 o 
   3  -1   9      191.70      204.98     13.08 o 
   4  -1   9       23.29       12.75      6.18 o 
  -4   0   9       11.00        7.61      5.94 o 
  -3   0   9       76.68       89.72      7.75 o 
  -2   0   9      232.71      236.84      9.98 o 
  -1   0   9        5.94        2.38      3.80 o 
   0   0   9      261.86      230.19     13.08 o 
   1   0   9      139.04      151.24     10.94 o 
   2   0   9       41.12       44.71      7.37 o 
   3   0   9      100.36       87.06      7.13 o 
   4   0   9       77.83       93.14     18.67 o 
   5   0   9       17.61       21.25      6.78 o 
  -4   1   9       44.60       43.04      9.75 o 
  -3   1   9        7.07        4.28      4.52 o 
  -2   1   9        1.59       -1.94      2.62 o 
  -1   1   9      106.61      113.19     11.18 o 
   0   1   9      110.18      114.14     11.18 o 
   1   1   9      102.57       86.32      9.51 o 
   2   1   9       64.74       65.16      8.80 o 
   3   1   9        4.23        0.79      2.06 o 
   4   1   9      165.37      175.33      8.99 o 
   5   1   9       59.93       57.07      6.47 o 
  -3   2   9       84.73      106.06     13.79 o 
  -2   2   9        2.00       -0.95      4.28 o 
  -1   2   9      259.24      256.65      9.78 o 
   0   2   9       25.45       21.40      5.23 o 
   1   2   9       36.53       39.95      6.90 o 
   2   2   9        9.84        9.75      4.04 o 
   3   2   9       78.89       78.71      9.51 o 
   4   2   9       38.29       43.03      9.39 o 
   5   2   9       85.25       79.27     12.48 o 
  -3   3   9       10.91       15.46      7.13 o 
  -2   3   9      218.90      243.50     16.17 o 
  -1   3   9       30.54       37.16      4.96 o 
   0   3   9      523.23      494.38     18.31 o 
   1   3   9       35.98       28.77      5.71 o 
   2   3   9        0.72        1.19      2.85 o 
   3   3   9        1.00        0.95      3.09 o 
   4   3   9      120.80      108.91     11.65 o 
   5   3   9       45.45       47.95      6.26 o 
   6   3   9        1.18        2.62      3.53 o 
  -2   4   9       73.97       69.20     11.41 o 
  -1   4   9       29.48       26.63      7.13 o 
   0   4   9        0.72        0.24      2.62 o 
   1   4   9      401.45      419.00     17.12 o 
   2   4   9      308.58      305.57     15.46 o 
   3   4   9       13.74       16.41      4.99 o 
   4   4   9        2.79        2.85      3.80 o 
   5   4   9       18.31       23.78      6.66 o 
   6   4   9       22.70       29.49      7.37 o 
  -2   5   9       43.37       59.45     10.70 o 
  -1   5   9       52.54       40.90      9.04 o 
   0   5   9        2.26        3.57      4.28 o 
   1   5   9       38.24       38.52      6.90 o 
   2   5   9      123.16      132.21     11.89 o 
   3   5   9       88.44       88.46     10.70 o 
   4   5   9       27.02       13.55      4.76 o 
   5   5   9        5.38        2.14      3.57 o 
   6   5   9        9.53       13.79      5.71 o 
  -1   6   9        1.44        0.95      5.47 o 
   2   6   9       67.42       62.06      8.32 o 
   3   6   9       13.28       11.89      4.52 o 
   4   6   9        9.91       18.79      5.71 o 
   5   6   9       18.19       13.79      5.23 o 
   1   7   9       82.91       92.03     11.89 o 
   3   7   9       30.06       29.96      7.13 o 
   4   7   9        2.29        2.14      4.04 o 
   5   7   9        6.81        8.09      5.47 o 
  -2  -3  10        6.44        8.09      4.99 o 
  -1  -3  10       27.09       44.23      7.85 o 
   0  -3  10       13.50       11.89      5.23 o 
   1  -3  10       63.30       67.30      9.75 o 
  -3  -2  10       29.43       37.33      7.37 o 
  -2  -2  10        3.95       -0.71      4.28 o 
  -1  -2  10       13.60       20.93      6.18 o 
   0  -2  10       55.60       74.91     10.46 o 
   1  -2  10        7.71        6.18      4.52 o 
   2  -2  10       29.59       21.40      5.71 o 
  -3  -1  10       52.61       41.31      6.16 o 
  -2  -1  10       68.84       76.09     10.23 o 
  -1  -1  10       75.57       72.77      9.99 o 
   0  -1  10      144.53      138.63     13.32 o 
   1  -1  10        3.06        0.24      3.57 o 
   2  -1  10        0.34        2.14      3.33 o 
   3  -1  10       40.23       29.49      6.66 o 
  -3   0  10       33.88       43.51      8.20 o 
  -2   0  10      206.88      217.58     14.03 o 
  -1   0  10      158.17      138.87     13.32 o 
   0   0  10        3.17        0.95      3.57 o 
   1   0  10      267.60      265.14     15.22 o 
   2   0  10        3.24        7.85      4.28 o 
   3   0  10       17.03       26.16      6.18 o 
   4   0  10       43.38       50.89      9.04 o 
  -3   1  10       20.91       24.97      8.32 o 
  -2   1  10       40.62       44.94      7.61 o 
  -1   1  10       36.42       40.90      7.37 o 
   0   1  10      126.92      137.45     13.32 o 
   1   1  10        0.46       -0.71      2.62 o 
   2   1  10      288.56      285.35     15.93 o 
   3   1  10       15.84       13.08      4.52 o 
   4   1  10       11.15       14.52      3.86 o 
  -2   2  10       51.61       81.33     12.13 o 
  -1   2  10       15.62        0.00      3.33 o 
   0   2  10        0.40       -0.95      2.85 o 
   1   2  10      220.78      219.72     13.55 o 
   2   2  10       37.45       30.91      6.66 o 
   3   2  10       29.05       17.60      5.47 o 
   4   2  10        4.65        1.78      2.80 o 
  -2   3  10       83.81       87.03     12.60 o 
   0   3  10        5.99        9.04      4.28 o 
   1   3  10      261.49      246.12     14.03 o 
   2   3  10       28.01       23.30      5.94 o 
   3   3  10        5.12        2.85      3.80 o 
   4   3  10        0.38       -2.62      3.09 o 
   5   3  10       63.10       43.75      8.56 o 
   0   4  10      148.74      156.23     11.18 o 
   1   4  10       60.18       73.00      9.27 o 
   2   4  10      309.84      290.82     15.93 o 
   3   4  10        0.20        1.19      3.33 o 
   4   4  10        0.16       -1.43      3.57 o 
   5   4  10        5.66        3.80      4.76 o 
   1   5  10       59.44       58.02      8.80 o 
   2   5  10        1.05        3.57      3.57 o 
   3   5  10      132.91      143.87     13.79 o 
   4   5  10       81.53       82.04     10.46 o 
   2   6  10        1.16        0.95      3.33 o 
   3   6  10        2.96        5.47      4.04 o 
   4   6  10       90.28      113.43     13.08 o 
  -1  -1  11        2.86        3.09      4.28 o 
   0  -1  11        3.52       -1.66      3.80 o 
   1  -1  11       44.97       59.92      9.51 o 
  -1   0  11       37.61       39.71      8.09 o 
   0   0  11       45.70       63.73      9.99 o 
   1   0  11      130.43      133.88     13.79 o 
   2   0  11       62.90       60.88      9.27 o 
  -1   1  11       26.79       20.93      6.18 o 
   0   1  11      136.52      152.19     14.51 o 
   1   1  11      112.99      134.35     13.55 o 
   2   1  11        6.86       -2.38      4.04 o 
   3   1  11       65.95       59.69      9.27 o 
  -1   2  11        0.89        2.85      3.80 o 
   0   2  11        6.16        4.28      4.28 o 
   1   2  11       66.93       92.98     11.89 o 
   2   2  11      102.90      104.87     12.37 o 
   3   2  11        3.11       -4.04      3.09 o 
   0   3  11       10.53       14.03      5.23 o 
   1   3  11       12.76       18.31      5.47 o 
   2   3  11        6.11       14.03      5.71 o 
   3   3  11       51.08       42.80      8.56 o 
   1   4  11       61.42       60.64      9.27 o 
   2   4  11       18.47       15.69      5.94 o 
   3   4  11       33.97       22.83      6.42 o 
                                                 
